# Supplementary material for: Association between neuroticism and brain-wide structural outcomes: Mediation by vascular and mental conditions
Source: Psychol Med. 2025 Nov 14;55:e343. doi: 10.1017/S0033291725102390 (PMC7618729; doi:10.1017/S0033291725102390)
Supplement: Gao et al. supplementary material 2 — Gao et al. supplementary material [file S0033291725102390sup002.xlsx]

## Sheet: Content
Content
Table S1. Characteristics of participants with and without missing neuroticism data
Table S2. Questions and corresponding neurotic traits in the Eysenck Personality Questionnaire-Revised Short Form (EPQ-RS)
Table S3. List of all imaging-derived phenotypes (IDPs) used in this study
Table S4. Definition of covariates and imaging-related confounds
Table S5. Associations between neuroticism and 1747 IDPs estimated in a linear regression model
Table S6. Mediation analysis
Table S7. List of instrumental variables for neuroticism
Table S8. Primary analyses for forward Mendelian randomisation
Table S9. Primary and sensitivity analyses for Mendelian randomisation with significant inverse-variance weighted (IVW) estimates
Table S10. Primary analyses for reverse Mendelian randomisation

## Sheet: Table S1
Characteristics	Non-missing neuroticism data	Missing neuroticism data
n	38323	9150
Age (mean (SD))	64.47 (7.72)	66.12 (7.78)
Male (%)	18560 (48.4)	3965 (43.3)
Townsend deprivation index quintile (%)
1 (Least deprived)	9201 (24.0)	2076 (22.7)
2	8778 (22.9)	2049 (22.4)
3	7960 (20.8)	1885 (20.6)
4	7155 (18.7)	1753 (19.2)
5 (Most deprived)	5195 (13.6)	1375 (15.0)
Missing	34 ( 0.1)	12 ( 0.1)
Education (%)
Primary	2295 ( 6.0)	730 ( 8.0)
Secondary	7258 (18.9)	1746 (19.1)
Post-secondary non-tertiary	4257 (11.1)	918 (10.0)
Tertiary	24418 (63.7)	5347 (58.4)
Missing	95 ( 0.2)	409 ( 4.5)
Ethnicity (%)
Non-white	1079 ( 2.8)	364 ( 4.0)
White	37157 (97.0)	8760 (95.7)
Missing	87 ( 0.2)	26 ( 0.3)
Body mass index category (%)
Normal	14939 (39.0)	3635 (39.7)
Overweight	15394 (40.2)	3574 (39.1)
Obese	6871 (17.9)	1583 (17.3)
Missing	1119 ( 2.9)	358 ( 3.9)
Alcohol intake (%)
Less than 4 times per week	31797 (83.0)	7389 (80.8)
Drinking alcohol daily or almost daily	6518 (17.0)	1412 (15.4)
Missing	8 ( 0.0)	349 ( 3.8)
Smoking (%)
Never	24022 (62.7)	5395 (59.0)
Previous	12923 (33.7)	3041 (33.2)
Current	1284 ( 3.4)	307 ( 3.4)
Missing	94 ( 0.2)	407 ( 4.4)
Disease history (%)
Depression	3699 ( 9.7)	1034 (11.3)
Anxiety and stress disorders	1813 ( 4.7)	527 ( 5.8)
Ischaemic heart disease	2234 ( 5.8)	631 ( 6.9)
Hypertension	11112 (29.0)	2862 (31.3)
Diabetes	1961 ( 5.1)	524 ( 5.7)

## Sheet: Table S2
Neurotic trait	Item	UK Biobank field ID
Mood swings	Does your mood often go up and down?	1920
Miserableness	Do you ever feel 'just miserable' for no reason?	1930
Irritability	Are you an irritable person?	1940
Sensitivity	Are your feelings easily hurt?	1950
Fed-up feelings	Do you often feel 'fed-up'?	1960
Nervous feelings	Would you call yourself a nervous person?	1970
Worry	Are you a worrier?	1980
Tense	Would you call yourself tense or 'highly strung'?	1990
Persistent worry after embarrassment	Do you worry too long after an embarrassing experience?	2000
Suffer from nerves	Do you suffer from 'nerves'?	2010
Loneliness	Do you often feel lonely?	2020
Guilty feelings	Are you often troubled by feelings of guilt?	2030

## Sheet: Table S3
UKB_Field_ID	IDP_description_short	Category	Model	IDP_description_long	Field_Description	NewVarName	abbv	hemisphere	Sub_category	full_name
25002	IDP T1 SIENAX peripheral grey unnormalised volume	Global volume	FAST	Volume of peripheral cortical grey matter (from T1 brain image)	Volume of peripheral cortical grey matter	BrV_PeriGrey	NA	Global	NA	NA
25004	IDP T1 SIENAX CSF unnormalised volume	Ventricular/CSF volume	FAST	Volume of ventricular cerebrospinal fluid (from T1 brain image)	Volume of ventricular cerebrospinal fluid	BrV_Fluid	NA	Global	NA	NA
25006	IDP T1 SIENAX grey unnormalised volume	Global volume	FAST	Volume of grey matter (from T1 brain image)	Volume of grey matter	BrV_Grey	NA	Global	NA	NA
25008	IDP T1 SIENAX white unnormalised volume	White matter volume	FAST	Volume of white matter (from T1 brain image)	Volume of white matter	BrV_White	NA	Global	NA	NA
25011	IDP T1 FIRST left thalamus volume	Subcortical volume	FIRST	Volume of left thalamus (from T1 brain image)	Volume of thalamus (left)	BrV_ThalL	THA	Left	Thalamus	Thalamus
25012	IDP T1 FIRST right thalamus volume	Subcortical volume	FIRST	Volume of right thalamus (from T1 brain image)	Volume of thalamus (right)	BrV_ThalR	THA	Right	Thalamus	Thalamus
25013	IDP T1 FIRST left caudate volume	Subcortical volume	FIRST	Volume of left caudate (from T1 brain image)	Volume of caudate (left)	BrV_CaudL	CAU	Left	Striatum	Caudate
25014	IDP T1 FIRST right caudate volume	Subcortical volume	FIRST	Volume of right caudate (from T1 brain image)	Volume of caudate (right)	BrV_CaudR	CAU	Right	Striatum	Caudate
25015	IDP T1 FIRST left putamen volume	Subcortical volume	FIRST	Volume of left putamen (from T1 brain image)	Volume of putamen (left)	BrV_PutL	PUT	Left	Striatum	Putamen
25016	IDP T1 FIRST right putamen volume	Subcortical volume	FIRST	Volume of right putamen (from T1 brain image)	Volume of putamen (right)	BrV_PutR	PUT	Right	Striatum	Putamen
25017	IDP T1 FIRST left pallidum volume	Subcortical volume	FIRST	Volume of left pallidum (from T1 brain image)	Volume of pallidum (left)	BrV_PallL	PAL	Left	Pallidum	Pallidum
25018	IDP T1 FIRST right pallidum volume	Subcortical volume	FIRST	Volume of right pallidum (from T1 brain image)	Volume of pallidum (right)	BrV_PallR	PAL	Right	Pallidum	Pallidum
25019	IDP T1 FIRST left hippocampus volume	Subcortical volume	FIRST	Volume of left hippocampus (from T1 brain image)	Volume of hippocampus (left)	BrV_HippoL	HIP	Left	Hippocampus	Hippocampus
25020	IDP T1 FIRST right hippocampus volume	Subcortical volume	FIRST	Volume of right hippocampus (from T1 brain image)	Volume of hippocampus (right)	BrV_HippoR	HIP	Right	Hippocampus	Hippocampus
25021	IDP T1 FIRST left amygdala volume	Subcortical volume	FIRST	Volume of left amygdala (from T1 brain image)	Volume of amygdala (left)	BrV_AmygL	AMG	Left	Amygdala	Amygdala
25022	IDP T1 FIRST right amygdala volume	Subcortical volume	FIRST	Volume of right amygdala (from T1 brain image)	Volume of amygdala (right)	BrV_AmygR	AMG	Right	Amygdala	Amygdala
25023	IDP T1 FIRST left accumbens volume	Subcortical volume	FIRST	Volume of left accumbens (from T1 brain image)	Volume of accumbens (left)	BrV_AccuL	Acb	Left	Striatum	Accumbens
25024	IDP T1 FIRST right accumbens volume	Subcortical volume	FIRST	Volume of right accumbens (from T1 brain image)	Volume of accumbens (right)	BrV_AccuR	Acb	Right	Striatum	Accumbens
25025	IDP T1 FIRST brain stem+4th ventricle volume	Brainstem volume	FIRST	Volume of brain stem + 4th ventricle (from T1 brain image)	Volume of brain stem + 4th ventricle	BrV_Stem4	NA	Global	NA	NA
25782	IDP T1 FAST ROIs L frontal pole	Cortical volume	FAST	Volume of grey matter in Left Frontal Pole	Volume of grey matter in Frontal Pole (left)	BrV_GMFrontalPoleL	FP	Left	Frontal	Frontal Pole
25783	IDP T1 FAST ROIs R frontal pole	Cortical volume	FAST	Volume of grey matter in Right Frontal Pole	Volume of grey matter in Frontal Pole (right)	BrV_GMFrontalPoleR	FP	Right	Frontal	Frontal Pole
25784	IDP T1 FAST ROIs L insular cortex	Cortical volume	FAST	Volume of grey matter in Left Insular Cortex	Volume of grey matter in Insular Cortex (left)	BrV_GMInsularCortexL	InC	Left	Insular	Insular Cortex
25785	IDP T1 FAST ROIs R insular cortex	Cortical volume	FAST	Volume of grey matter in Right Insular Cortex	Volume of grey matter in Insular Cortex (right)	BrV_GMInsularCortexR	InC	Right	Insular	Insular Cortex
25786	IDP T1 FAST ROIs L sup front gyrus	Cortical volume	FAST	Volume of grey matter in Left Superior Frontal Gyrus	Volume of grey matter in Superior Frontal Gyrus (left)	BrV_GMSFGL	SFG	Left	Frontal	Superior Frontal Gyrus
25787	IDP T1 FAST ROIs R sup front gyrus	Cortical volume	FAST	Volume of grey matter in Right Superior Frontal Gyrus	Volume of grey matter in Superior Frontal Gyrus (right)	BrV_GMSFGR	SFG	Right	Frontal	Superior Frontal Gyrus
25788	IDP T1 FAST ROIs L mid front gyrus	Cortical volume	FAST	Volume of grey matter in Left Middle Frontal Gyrus	Volume of grey matter in Middle Frontal Gyrus (left)	BrV_GMMFGL	MFG	Left	Frontal	Middle Frontal Gyrus
25789	IDP T1 FAST ROIs R mid front gyrus	Cortical volume	FAST	Volume of grey matter in Right Middle Frontal Gyrus	Volume of grey matter in Middle Frontal Gyrus (right)	BrV_GMMFGR	MFG	Right	Frontal	Middle Frontal Gyrus
25790	IDP T1 FAST ROIs L inf front gyrus parstri	Cortical volume	FAST	Volume of grey matter in Left Inferior Frontal Gyrus, pars triangularis	Volume of grey matter in Inferior Frontal Gyrus, pars triangularis (left)	BrV_GMIFGPTL	IFGtr	Left	Frontal	Inferior Frontal Gyrus, pars triangularis
25791	IDP T1 FAST ROIs R inf front gyrus parstri	Cortical volume	FAST	Volume of grey matter in Right Inferior Frontal Gyrus, pars triangularis	Volume of grey matter in Inferior Frontal Gyrus, pars triangularis (right)	BrV_GMIFGPTR	IFGtr	Right	Frontal	Inferior Frontal Gyrus, pars triangularis
25792	IDP T1 FAST ROIs L inf front gyrus parsop	Cortical volume	FAST	Volume of grey matter in Left Inferior Frontal Gyrus, pars opercularis	Volume of grey matter in Inferior Frontal Gyrus, pars opercularis (left)	BrV_GMIFGPOL	IFGop	Left	Frontal	Inferior Frontal Gyrus, pars opercularis
25793	IDP T1 FAST ROIs R inf front gyrus parsop	Cortical volume	FAST	Volume of grey matter in Right Inferior Frontal Gyrus, pars opercularis	Volume of grey matter in Inferior Frontal Gyrus, pars opercularis (right)	BrV_GMIFGPOR	IFGop	Right	Frontal	Inferior Frontal Gyrus, pars opercularis
25794	IDP T1 FAST ROIs L precentral gyrus	Cortical volume	FAST	Volume of grey matter in Left Precentral Gyrus	Volume of grey matter in Precentral Gyrus (left)	BrV_GMPrecGyrusL	PreCG	Left	Frontal	Precentral Gyrus
25795	IDP T1 FAST ROIs R precentral gyrus	Cortical volume	FAST	Volume of grey matter in Right Precentral Gyrus	Volume of grey matter in Precentral Gyrus (right)	BrV_GMPrecGyrusR	PreCG	Right	Frontal	Precentral Gyrus
25796	IDP T1 FAST ROIs L temporal pole	Cortical volume	FAST	Volume of grey matter in Left Temporal Pole	Volume of grey matter in Temporal Pole (left)	BrV_GMTempPoleL	TP	Left	Temporal	Temporal Pole
25797	IDP T1 FAST ROIs R temporal pole	Cortical volume	FAST	Volume of grey matter in Right Temporal Pole	Volume of grey matter in Temporal Pole (right)	BrV_GMTempPoleR	TP	Right	Temporal	Temporal Pole
25798	IDP T1 FAST ROIs L sup temp gyrus ant	Cortical volume	FAST	Volume of grey matter in Left Superior Temporal Gyrus, anterior division	Volume of grey matter in Superior Temporal Gyrus, anterior division (left)	BrV_GMSTGAntL	STGa	Left	Temporal	Superior Temporal Gyrus, anterior
25799	IDP T1 FAST ROIs R sup temp gyrus ant	Cortical volume	FAST	Volume of grey matter in Right Superior Temporal Gyrus, anterior division	Volume of grey matter in Superior Temporal Gyrus, anterior division (right)	BrV_GMSTGAntR	STGa	Right	Temporal	Superior Temporal Gyrus, anterior
25800	IDP T1 FAST ROIs L sup temp gyrus post	Cortical volume	FAST	Volume of grey matter in Left Superior Temporal Gyrus, posterior division	Volume of grey matter in Superior Temporal Gyrus, posterior division (left)	BrV_GMSTGPostL	STGp	Left	Temporal	Superior Temporal Gyrus, posterior
25801	IDP T1 FAST ROIs R sup temp gyrus post	Cortical volume	FAST	Volume of grey matter in Right Superior Temporal Gyrus, posterior division	Volume of grey matter in Superior Temporal Gyrus, posterior division (right)	BrV_GMSTGPostR	STGp	Right	Temporal	Superior Temporal Gyrus, posterior
25802	IDP T1 FAST ROIs L mid temp gyrus ant	Cortical volume	FAST	Volume of grey matter in Left Middle Temporal Gyrus, anterior division	Volume of grey matter in Middle Temporal Gyrus, anterior division (left)	BrV_GMMTGAntL	MTGa	Left	Temporal	Middle Temporal Gyrus, anterior
25803	IDP T1 FAST ROIs R mid temp gyrus ant	Cortical volume	FAST	Volume of grey matter in Right Middle Temporal Gyrus, anterior division	Volume of grey matter in Middle Temporal Gyrus, anterior division (right)	BrV_GMMTGAntR	MTGa	Right	Temporal	Middle Temporal Gyrus, anterior
25804	IDP T1 FAST ROIs L mid temp gyrus post	Cortical volume	FAST	Volume of grey matter in Left Middle Temporal Gyrus, posterior division	Volume of grey matter in Middle Temporal Gyrus, posterior division (left)	BrV_GMMTGPostL	MTGp	Left	Temporal	Middle Temporal Gyrus, posterior
25805	IDP T1 FAST ROIs R mid temp gyrus post	Cortical volume	FAST	Volume of grey matter in Right Middle Temporal Gyrus, posterior division	Volume of grey matter in Middle Temporal Gyrus, posterior division (right)	BrV_GMMTGPostR	MTGp	Right	Temporal	Middle Temporal Gyrus, posterior
25806	IDP T1 FAST ROIs L mid temp gyrus tempocc	Cortical volume	FAST	Volume of grey matter in Left Middle Temporal Gyrus, temporooccipital part	Volume of grey matter in Middle Temporal Gyrus, temporooccipital part (left)	BrV_GMMTCTempL	MTGto	Left	Temporal	Middle Temporal Gyrus, temporooccipital part
25807	IDP T1 FAST ROIs R mid temp gyrus tempocc	Cortical volume	FAST	Volume of grey matter in Right Middle Temporal Gyrus, temporooccipital part	Volume of grey matter in Middle Temporal Gyrus, temporooccipital part (right)	BrV_GMMTCTempR	MTGto	Right	Temporal	Middle Temporal Gyrus, temporooccipital part
25808	IDP T1 FAST ROIs L inf temp gyrus ant	Cortical volume	FAST	Volume of grey matter in Left Inferior Temporal Gyrus, anterior division	Volume of grey matter in Inferior Temporal Gyrus, anterior division (left)	BrV_GMITGAntL	ITGa	Left	Temporal	Inferior Temporal Gyrus, anterior
25809	IDP T1 FAST ROIs R inf temp gyrus ant	Cortical volume	FAST	Volume of grey matter in Right Inferior Temporal Gyrus, anterior division	Volume of grey matter in Inferior Temporal Gyrus, anterior division (right)	BrV_GMITGAntR	ITGa	Right	Temporal	Inferior Temporal Gyrus, anterior
25810	IDP T1 FAST ROIs L inf temp gyrus post	Cortical volume	FAST	Volume of grey matter in Left Inferior Temporal Gyrus, posterior division	Volume of grey matter in Inferior Temporal Gyrus, posterior division (left)	BrV_GMITGPostL	ITGp	Left	Temporal	Inferior Temporal Gyrus, posterior
25811	IDP T1 FAST ROIs R inf temp gyrus post	Cortical volume	FAST	Volume of grey matter in Right Inferior Temporal Gyrus, posterior division	Volume of grey matter in Inferior Temporal Gyrus, posterior division (right)	BrV_GMITGPostR	ITGp	Right	Temporal	Inferior Temporal Gyrus, posterior
25812	IDP T1 FAST ROIs L inf temp gyrus tempocc	Cortical volume	FAST	Volume of grey matter in Left Inferior Temporal Gyrus, temporooccipital part	Volume of grey matter in Inferior Temporal Gyrus, temporooccipital part (left)	BrV_GMITGTempL	ITGto	Left	Temporal	Inferior Temporal Gyrus, temporooccipital part
25813	IDP T1 FAST ROIs R inf temp gyrus tempocc	Cortical volume	FAST	Volume of grey matter in Right Inferior Temporal Gyrus, temporooccipital part	Volume of grey matter in Inferior Temporal Gyrus, temporooccipital part (right)	BrV_GMITGTempR	ITGto	Right	Temporal	Inferior Temporal Gyrus, temporooccipital part
25814	IDP T1 FAST ROIs L postcent gyrus	Cortical volume	FAST	Volume of grey matter in Left Postcentral Gyrus	Volume of grey matter in Postcentral Gyrus (left)	BrV_GMPCGL	PostCG	Left	Parietal	Postcentral Gyrus
25815	IDP T1 FAST ROIs R postcent gyrus	Cortical volume	FAST	Volume of grey matter in Right Postcentral Gyrus	Volume of grey matter in Postcentral Gyrus (right)	BrV_GMPCGR	PostCG	Right	Parietal	Postcentral Gyrus
25816	IDP T1 FAST ROIs L sup parietal lobule	Cortical volume	FAST	Volume of grey matter in Left Superior Parietal Lobule	Volume of grey matter in Superior Parietal Lobule (left)	BrV_GMSupParLobL	SPL	Left	Parietal	Superior Parietal Lobule
25817	IDP T1 FAST ROIs R sup parietal lobule	Cortical volume	FAST	Volume of grey matter in Right Superior Parietal Lobule	Volume of grey matter in Superior Parietal Lobule (right)	BrV_GMSupParLobR	SPL	Right	Parietal	Superior Parietal Lobule
25818	IDP T1 FAST ROIs L supramarg gyrus ant	Cortical volume	FAST	Volume of grey matter in Left Supramarginal Gyrus, anterior division	Volume of grey matter in Supramarginal Gyrus, anterior division (left)	BrV_GMSMGAntL	SMGa	Left	Parietal	Supramarginal Gyrus, anterior
25819	IDP T1 FAST ROIs R supramarg gyrus ant	Cortical volume	FAST	Volume of grey matter in Right Supramarginal Gyrus, anterior division	Volume of grey matter in Supramarginal Gyrus, anterior division (right)	BrV_GMSMGAntR	SMGa	Right	Parietal	Supramarginal Gyrus, anterior
25820	IDP T1 FAST ROIs L supramarg gyrus post	Cortical volume	FAST	Volume of grey matter in Left Supramarginal Gyrus, posterior division	Volume of grey matter in Supramarginal Gyrus, posterior division (left)	BrV_GMSMGPostL	SMGp	Left	Parietal	Supramarginal Gyrus, posterior
25821	IDP T1 FAST ROIs R supramarg gyrus post	Cortical volume	FAST	Volume of grey matter in Right Supramarginal Gyrus, posterior division	Volume of grey matter in Supramarginal Gyrus, posterior division (right)	BrV_GMSMGPostR	SMGp	Right	Parietal	Supramarginal Gyrus, posterior
25822	IDP T1 FAST ROIs L angular gyrus	Cortical volume	FAST	Volume of grey matter in Left Angular Gyrus	Volume of grey matter in Angular Gyrus (left)	BrV_GMAngGyrL	AG	Left	Parietal	Angular Gyrus
25823	IDP T1 FAST ROIs R angular gyrus	Cortical volume	FAST	Volume of grey matter in Right Angular Gyrus	Volume of grey matter in Angular Gyrus (right)	BrV_GMAngGyrR	AG	Right	Parietal	Angular Gyrus
25824	IDP T1 FAST ROIs L latocc cortex sup	Cortical volume	FAST	Volume of grey matter in Left Lateral Occipital Cortex, superior division	Volume of grey matter in Lateral Occipital Cortex, superior division (left)	BrV_GMLOCSupL	LOCsup	Left	Occipital	Lateral Occipital Cortex, superior
25825	IDP T1 FAST ROIs R latocc cortex sup	Cortical volume	FAST	Volume of grey matter in Right Lateral Occipital Cortex, superior division	Volume of grey matter in Lateral Occipital Cortex, superior division (right)	BrV_GMLOCSupR	LOCsup	Right	Occipital	Lateral Occipital Cortex, superior
25826	IDP T1 FAST ROIs L latocc cortex inf	Cortical volume	FAST	Volume of grey matter in Left Lateral Occipital Cortex, inferior division	Volume of grey matter in Lateral Occipital Cortex, inferior division (left)	BrV_GMLOCInfL	LOCinf	Left	Occipital	Lateral Occipital Cortex, inferior
25827	IDP T1 FAST ROIs R latocc cortex inf	Cortical volume	FAST	Volume of grey matter in Right Lateral Occipital Cortex, inferior division	Volume of grey matter in Lateral Occipital Cortex, inferior division (right)	BrV_GMLOCInfR	LOCinf	Right	Occipital	Lateral Occipital Cortex, inferior
25828	IDP T1 FAST ROIs L intracalc cortex	Cortical volume	FAST	Volume of grey matter in Left Intracalcarine Cortex	Volume of grey matter in Intracalcarine Cortex (left)	BrV_GMIcCL	InCal	Left	Occipital	Intracalcarine Cortex
25829	IDP T1 FAST ROIs R intracalc cortex	Cortical volume	FAST	Volume of grey matter in Right Intracalcarine Cortex	Volume of grey matter in Intracalcarine Cortex (right)	BrV_GMIcCR	InCal	Right	Occipital	Intracalcarine Cortex
25830	IDP T1 FAST ROIs L front med cortex	Cortical volume	FAST	Volume of grey matter in Left Frontal Medial Cortex	Volume of grey matter in Frontal Medial Cortex (left)	BrV_GMFMCortL	FMC	Left	Frontal	Frontal Medial Cortex
25831	IDP T1 FAST ROIs R front med cortex	Cortical volume	FAST	Volume of grey matter in Right Frontal Medial Cortex	Volume of grey matter in Frontal Medial Cortex (right)	BrV_GMFMCortR	FMC	Right	Frontal	Frontal Medial Cortex
25832	IDP T1 FAST ROIs L juxtapos lobule cortex	Cortical volume	FAST	Volume of grey matter in Left Juxtapositional Lobule Cortex (formerly Supplementary Motor Cortex)	Volume of grey matter in Juxtapositional Lobule Cortex (formerly Supplementary Motor Cortex) (left)	BrV_GMJLCL	JLC	Left	Frontal	Juxtapositional Lobule Cortex
25833	IDP T1 FAST ROIs R juxtapos lobule cortex	Cortical volume	FAST	Volume of grey matter in Right Juxtapositional Lobule Cortex (formerly Supplementary Motor Cortex)	Volume of grey matter in Juxtapositional Lobule Cortex (formerly Supplementary Motor Cortex) (right)	BrV_GMJLCR	JLC	Right	Frontal	Juxtapositional Lobule Cortex
25834	IDP T1 FAST ROIs L subcallosal cortex	Cortical volume	FAST	Volume of grey matter in Left Subcallosal Cortex	Volume of grey matter in Subcallosal Cortex (left)	BrV_GMSubcalCortL	SCalC	Left	Frontal	Subcallosal Cortex
25835	IDP T1 FAST ROIs R subcallosal cortex	Cortical volume	FAST	Volume of grey matter in Right Subcallosal Cortex	Volume of grey matter in Subcallosal Cortex (right)	BrV_GMSubcalCortR	SCalC	Right	Frontal	Subcallosal Cortex
25836	IDP T1 FAST ROIs L paracing gyrus	Cortical volume	FAST	Volume of grey matter in Left Paracingulate Gyrus	Volume of grey matter in Paracingulate Gyrus (left)	BrV_GMParaGL	PaG	Left	Limbic	Paracingulate Gyrus
25837	IDP T1 FAST ROIs R paracing gyrus	Cortical volume	FAST	Volume of grey matter in Right Paracingulate Gyrus	Volume of grey matter in Paracingulate Gyrus (right)	BrV_GMParaGR	PaG	Right	Limbic	Paracingulate Gyrus
25838	IDP T1 FAST ROIs L cing gyrus ant	Cortical volume	FAST	Volume of grey matter in Left Cingulate Gyrus, anterior division	Volume of grey matter in Cingulate Gyrus, anterior division (left)	BrV_GMCGAntL	CGa	Left	Limbic	Cingulate Gyrus, anterior
25839	IDP T1 FAST ROIs R cing gyrus ant	Cortical volume	FAST	Volume of grey matter in Right Cingulate Gyrus, anterior division	Volume of grey matter in Cingulate Gyrus, anterior division (right)	BrV_GMCGAntR	CGa	Right	Limbic	Cingulate Gyrus, anterior
25840	IDP T1 FAST ROIs L cing gyrus post	Cortical volume	FAST	Volume of grey matter in Left Cingulate Gyrus, posterior division	Volume of grey matter in Cingulate Gyrus, posterior division (left)	BrV_GMCGPostL	CGp	Left	Limbic	Cingulate Gyrus, posterior
25841	IDP T1 FAST ROIs R cing gyrus post	Cortical volume	FAST	Volume of grey matter in Right Cingulate Gyrus, posterior division	Volume of grey matter in Cingulate Gyrus, posterior division (right)	BrV_GMCGPostR	CGp	Right	Limbic	Cingulate Gyrus, posterior
25842	IDP T1 FAST ROIs L precun cortex	Cortical volume	FAST	Volume of grey matter in Left Precuneous Cortex	Volume of grey matter in Precuneous Cortex (left)	BrV_GMPrecCortL	PrC	Left	Parietal	Precuneous Cortex
25843	IDP T1 FAST ROIs R precun cortex	Cortical volume	FAST	Volume of grey matter in Right Precuneous Cortex	Volume of grey matter in Precuneous Cortex (right)	BrV_GMPrecCortR	PrC	Right	Parietal	Precuneous Cortex
25844	IDP T1 FAST ROIs L cuneal cortex	Cortical volume	FAST	Volume of grey matter in Left Cuneal Cortex	Volume of grey matter in Cuneal Cortex (left)	BrV_GMCunCortL	CuC	Left	Occipital	Cuneal Cortex
25845	IDP T1 FAST ROIs R cuneal cortex	Cortical volume	FAST	Volume of grey matter in Right Cuneal Cortex	Volume of grey matter in Cuneal Cortex (right)	BrV_GMCunCortR	CuC	Right	Occipital	Cuneal Cortex
25846	IDP T1 FAST ROIs L front orb cortex	Cortical volume	FAST	Volume of grey matter in Left Frontal Orbital Cortex	Volume of grey matter in Frontal Orbital Cortex (left)	BrV_GMFOrCL	OFC	Left	Frontal	Frontal Orbital Cortex
25847	IDP T1 FAST ROIs R front orb cortex	Cortical volume	FAST	Volume of grey matter in Right Frontal Orbital Cortex	Volume of grey matter in Frontal Orbital Cortex (right)	BrV_GMFOrCR	OFC	Right	Frontal	Frontal Orbital Cortex
25848	IDP T1 FAST ROIs L parahipp gyrus ant	Cortical volume	FAST	Volume of grey matter in Left Parahippocampal Gyrus, anterior division	Volume of grey matter in Parahippocampal Gyrus, anterior division (left)	BrV_GMPhGAntL	ParaHIPa	Left	Temporal	Parahippocampal Gyrus, anterior
25849	IDP T1 FAST ROIs R parahipp gyrus ant	Cortical volume	FAST	Volume of grey matter in Right Parahippocampal Gyrus, anterior division	Volume of grey matter in Parahippocampal Gyrus, anterior division (right)	BrV_GMPhGAntR	ParaHIPa	Right	Temporal	Parahippocampal Gyrus, anterior
25850	IDP T1 FAST ROIs L parahipp gyrus post	Cortical volume	FAST	Volume of grey matter in Left Parahippocampal Gyrus, posterior division	Volume of grey matter in Parahippocampal Gyrus, posterior division (left)	BrV_GMPhGPostL	ParaHIPp	Left	Temporal	Parahippocampal Gyrus, posterior
25851	IDP T1 FAST ROIs R parahipp gyrus post	Cortical volume	FAST	Volume of grey matter in Right Parahippocampal Gyrus, posterior division	Volume of grey matter in Parahippocampal Gyrus, posterior division (right)	BrV_GMPhGPostR	ParaHIPp	Right	Temporal	Parahippocampal Gyrus, posterior
25852	IDP T1 FAST ROIs L lingual gyrus	Cortical volume	FAST	Volume of grey matter in Left Lingual Gyrus	Volume of grey matter in Lingual Gyrus (left)	BrV_GMLingGL	LG	Left	Occipital	Lingual Gyrus
25853	IDP T1 FAST ROIs R lingual gyrus	Cortical volume	FAST	Volume of grey matter in Right Lingual Gyrus	Volume of grey matter in Lingual Gyrus (right)	BrV_GMLingGR	LG	Right	Occipital	Lingual Gyrus
25854	IDP T1 FAST ROIs L temp fusif cortex ant	Cortical volume	FAST	Volume of grey matter in Left Temporal Fusiform Cortex, anterior division	Volume of grey matter in Temporal Fusiform Cortex, anterior division (left)	BrV_GMTFCAntL	TFusCa	Left	Temporal	Temporal Fusiform Cortex, anterior
25855	IDP T1 FAST ROIs R temp fusif cortex ant	Cortical volume	FAST	Volume of grey matter in Right Temporal Fusiform Cortex, anterior division	Volume of grey matter in Temporal Fusiform Cortex, anterior division (right)	BrV_GMTFCAntR	TFusCa	Right	Temporal	Temporal Fusiform Cortex, anterior
25856	IDP T1 FAST ROIs L temp fusif cortex post	Cortical volume	FAST	Volume of grey matter in Left Temporal Fusiform Cortex, posterior division	Volume of grey matter in Temporal Fusiform Cortex, posterior division (left)	BrV_GMTFCPostL	TFusCp	Left	Temporal	Temporal Fusiform Cortex, posterior
25857	IDP T1 FAST ROIs R temp fusif cortex post	Cortical volume	FAST	Volume of grey matter in Right Temporal Fusiform Cortex, posterior division	Volume of grey matter in Temporal Fusiform Cortex, posterior division (right)	BrV_GMTFCPostR	TFusCp	Right	Temporal	Temporal Fusiform Cortex, posterior
25858	IDP T1 FAST ROIs L temp occ fusif cortex	Cortical volume	FAST	Volume of grey matter in Left Temporal Occipital Fusiform Cortex	Volume of grey matter in Temporal Occipital Fusiform Cortex (left)	BrV_GMTOFCL	TOFusC	Left	Temporal	Temporal Occipital Fusiform Cortex
25859	IDP T1 FAST ROIs R temp occ fusif cortex	Cortical volume	FAST	Volume of grey matter in Right Temporal Occipital Fusiform Cortex	Volume of grey matter in Temporal Occipital Fusiform Cortex (right)	BrV_GMTOFCR	TOFusC	Right	Temporal	Temporal Occipital Fusiform Cortex
25860	IDP T1 FAST ROIs L occ fusif gyrus	Cortical volume	FAST	Volume of grey matter in Left Occipital Fusiform Gyrus	Volume of grey matter in Occipital Fusiform Gyrus (left)	BrV_GMOFGL	OFusG	Left	Occipital	Occipital Fusiform Gyrus
25861	IDP T1 FAST ROIs R occ fusif gyrus	Cortical volume	FAST	Volume of grey matter in Right Occipital Fusiform Gyrus	Volume of grey matter in Occipital Fusiform Gyrus (right)	BrV_GMOFGR	OFusG	Right	Occipital	Occipital Fusiform Gyrus
25862	IDP T1 FAST ROIs L front operc cortex	Cortical volume	FAST	Volume of grey matter in Left Frontal Operculum Cortex	Volume of grey matter in Frontal Operculum Cortex (left)	BrV_GMFOpCL	FOC	Left	Insular	Frontal Operculum Cortex
25863	IDP T1 FAST ROIs R front operc cortex	Cortical volume	FAST	Volume of grey matter in Right Frontal Operculum Cortex	Volume of grey matter in Frontal Operculum Cortex (right)	BrV_GMFOpCR	FOC	Right	Insular	Frontal Operculum Cortex
25864	IDP T1 FAST ROIs L cent operc cortex	Cortical volume	FAST	Volume of grey matter in Left Central Opercular Cortex	Volume of grey matter in Central Opercular Cortex (left)	BrV_GMCOCL	COC	Left	Insular	Central Opercular Cortex
25865	IDP T1 FAST ROIs R cent operc cortex	Cortical volume	FAST	Volume of grey matter in Right Central Opercular Cortex	Volume of grey matter in Central Opercular Cortex (right)	BrV_GMCOCR	COC	Right	Insular	Central Opercular Cortex
25866	IDP T1 FAST ROIs L parietal operc cortex	Cortical volume	FAST	Volume of grey matter in Left Parietal Operculum Cortex	Volume of grey matter in Parietal Operculum Cortex (left)	BrV_GMPOCL	POC	Left	Insular	Parietal Operculum Cortex
25867	IDP T1 FAST ROIs R parietal operc cortex	Cortical volume	FAST	Volume of grey matter in Right Parietal Operculum Cortex	Volume of grey matter in Parietal Operculum Cortex (right)	BrV_GMPOCR	POC	Right	Insular	Parietal Operculum Cortex
25868	IDP T1 FAST ROIs L planum polare	Cortical volume	FAST	Volume of grey matter in Left Planum Polare	Volume of grey matter in Planum Polare (left)	BrV_GMPPL	PP	Left	Temporal	Planum Polare
25869	IDP T1 FAST ROIs R planum polare	Cortical volume	FAST	Volume of grey matter in Right Planum Polare	Volume of grey matter in Planum Polare (right)	BrV_GMPPR	PP	Right	Temporal	Planum Polare
25870	IDP T1 FAST ROIs L heschl gyrus	Cortical volume	FAST	Volume of grey matter in Left Heschl's Gyrus (includes H1 and H2)	Volume of grey matter in Heschls Gyrus (includes H1 and H2) (left)	BrV_GMHGL	HG	Left	Temporal	Heschls Gyrus
25871	IDP T1 FAST ROIs R heschl gyrus	Cortical volume	FAST	Volume of grey matter in Right Heschl's Gyrus (includes H1 and H2)	Volume of grey matter in Heschls Gyrus (includes H1 and H2) (right)	BrV_GMHGR	HG	Right	Temporal	Heschls Gyrus
25872	IDP T1 FAST ROIs L planum temporale	Cortical volume	FAST	Volume of grey matter in Left Planum Temporale	Volume of grey matter in Planum Temporale (left)	BrV_GMPTL	PT	Left	Temporal	Planum Temporale
25873	IDP T1 FAST ROIs R planum temporale	Cortical volume	FAST	Volume of grey matter in Right Planum Temporale	Volume of grey matter in Planum Temporale (right)	BrV_GMPTR	PT	Right	Temporal	Planum Temporale
25874	IDP T1 FAST ROIs L supracalc cortex	Cortical volume	FAST	Volume of grey matter in Left Supracalcarine Cortex	Volume of grey matter in Supracalcarine Cortex (left)	BrV_GMScCL	SuCal	Left	Occipital	Supracalcarine Cortex
25875	IDP T1 FAST ROIs R supracalc cortex	Cortical volume	FAST	Volume of grey matter in Right Supracalcarine Cortex	Volume of grey matter in Supracalcarine Cortex (right)	BrV_GMScCR	SuCal	Right	Occipital	Supracalcarine Cortex
25876	IDP T1 FAST ROIs L occ pole	Cortical volume	FAST	Volume of grey matter in Left Occipital Pole	Volume of grey matter in Occipital Pole (left)	BrV_GMOPL	OP	Left	Occipital	Occipital Pole
25877	IDP T1 FAST ROIs R occ pole	Cortical volume	FAST	Volume of grey matter in Right Occipital Pole	Volume of grey matter in Occipital Pole (right)	BrV_GMOPR	OP	Right	Occipital	Occipital Pole
25878	IDP T1 FAST ROIs L thalamus	Subcortical volume	FAST	Volume of grey matter in Left Thalamus	Volume of grey matter in Thalamus (left)	BrV_GMThalL	THA	Left	Thalamus	Thalamus
25879	IDP T1 FAST ROIs R thalamus	Subcortical volume	FAST	Volume of grey matter in Right Thalamus	Volume of grey matter in Thalamus (right)	BrV_GMThalR	THA	Right	Thalamus	Thalamus
25880	IDP T1 FAST ROIs L caudate	Subcortical volume	FAST	Volume of grey matter in Left Caudate	Volume of grey matter in Caudate (left)	BrV_GMCaudateL	CAU	Left	Striatum	Caudate
25881	IDP T1 FAST ROIs R caudate	Subcortical volume	FAST	Volume of grey matter in Right Caudate	Volume of grey matter in Caudate (right)	BrV_GMCaudateR	CAU	Right	Striatum	Caudate
25882	IDP T1 FAST ROIs L putamen	Subcortical volume	FAST	Volume of grey matter in Left Putamen	Volume of grey matter in Putamen (left)	BrV_GMPutamenL	PUT	Left	Striatum	Putamen
25883	IDP T1 FAST ROIs R putamen	Subcortical volume	FAST	Volume of grey matter in Right Putamen	Volume of grey matter in Putamen (right)	BrV_GMPutamenR	PUT	Right	Striatum	Putamen
25884	IDP T1 FAST ROIs L pallidum	Subcortical volume	FAST	Volume of grey matter in Left Pallidum	Volume of grey matter in Pallidum (left)	BrV_GMPallidumL	PAL	Left	Pallidum	Pallidum
25885	IDP T1 FAST ROIs R pallidum	Subcortical volume	FAST	Volume of grey matter in Right Pallidum	Volume of grey matter in Pallidum (right)	BrV_GMPallidumR	PAL	Right	Pallidum	Pallidum
25886	IDP T1 FAST ROIs L hippocampus	Subcortical volume	FAST	Volume of grey matter in Left Hippocampus	Volume of grey matter in Hippocampus (left)	BrV_GMHippocampL	HIP	Left	Hippocampus	Hippocampus
25887	IDP T1 FAST ROIs R hippocampus	Subcortical volume	FAST	Volume of grey matter in Right Hippocampus	Volume of grey matter in Hippocampus (right)	BrV_GMHippocampR	HIP	Right	Hippocampus	Hippocampus
25888	IDP T1 FAST ROIs L amygdala	Subcortical volume	FAST	Volume of grey matter in Left Amygdala	Volume of grey matter in Amygdala (left)	BrV_GMAmygdalaL	AMG	Left	Amygdala	Amygdala
25889	IDP T1 FAST ROIs R amygdala	Subcortical volume	FAST	Volume of grey matter in Right Amygdala	Volume of grey matter in Amygdala (right)	BrV_GMAmydalaR	AMG	Right	Amygdala	Amygdala
25890	IDP T1 FAST ROIs L ventral striatum	Subcortical volume	FAST	Volume of grey matter in Left Ventral Striatum	Volume of grey matter in Ventral Striatum (left)	BrV_GMVSL	VS	Left	Striatum	Ventral Striatum
25891	IDP T1 FAST ROIs R ventral striatum	Subcortical volume	FAST	Volume of grey matter in Right Ventral Striatum	Volume of grey matter in Ventral Striatum (right)	BrV_GMVSR	VS	Right	Striatum	Ventral Striatum
25892	IDP T1 FAST ROIs brain stem	Brainstem volume	FAST	Volume of grey matter in Brain-Stem	Volume of grey matter in Brain-Stem	BrV_GMBrainStem	NA	Global	NA	NA
25893	IDP T1 FAST ROIs L cerebellum I-IV	Subcortical volume (Subregions)	FAST	Volume of grey matter in Left I-IV Cerebellum	Volume of grey matter in I-IV Cerebellum (left)	BrV_GMiivCerebL	IIVC	Left	Cerebellum	I-IV Cerebellum
25894	IDP T1 FAST ROIs R cerebellum I-IV	Subcortical volume (Subregions)	FAST	Volume of grey matter in Right I-IV Cerebellum	Volume of grey matter in I-IV Cerebellum (right)	BrV_GMiivCerebR	IIVC	Right	Cerebellum	I-IV Cerebellum
25895	IDP T1 FAST ROIs L cerebellum V	Subcortical volume (Subregions)	FAST	Volume of grey matter in Left V Cerebellum	Volume of grey matter in V Cerebellum (left)	BrV_GMvCerebL	VC	Left	Cerebellum	V Cerebellum
25896	IDP T1 FAST ROIs R cerebellum V	Subcortical volume (Subregions)	FAST	Volume of grey matter in Right V Cerebellum	Volume of grey matter in V Cerebellum (right)	BrV_GMvCerebR	VC	Right	Cerebellum	V Cerebellum
25897	IDP T1 FAST ROIs L cerebellum VI	Subcortical volume (Subregions)	FAST	Volume of grey matter in Left VI Cerebellum	Volume of grey matter in VI Cerebellum (left)	BrV_GMviCerebL	VIC	Left	Cerebellum	VI Cerebellum
25898	IDP T1 FAST ROIs V cerebellum VI	Subcortical volume (Subregions)	FAST	Volume of grey matter in Vermis VI Cerebellum	Volume of grey matter in Vermis VI Cerebellum	BrV_GMviCerebV	vVIC	Global	Cerebellum	Vermis VI Cerebellum
25899	IDP T1 FAST ROIs R cerebellum VI	Subcortical volume (Subregions)	FAST	Volume of grey matter in Right VI Cerebellum	Volume of grey matter in VI Cerebellum (right)	BrV_GMviCerebR	VIC	Right	Cerebellum	VI Cerebellum
25900	IDP T1 FAST ROIs L cerebellum crus I	Subcortical volume (Subregions)	FAST	Volume of grey matter in Left Crus I Cerebellum	Volume of grey matter in Crus I Cerebellum (left)	BrV_GMCrusiCerebL	CrsIC	Left	Cerebellum	Crus I Cerebellum
25901	IDP T1 FAST ROIs V cerebellum crus I	Subcortical volume (Subregions)	FAST	Volume of grey matter in Vermis Crus I Cerebellum	Volume of grey matter in Vermis Crus I Cerebellum	BrV_GMCrusiCerebV	vCrIC	Global	Cerebellum	Vermis Crus I Cerebellum
25902	IDP T1 FAST ROIs R cerebellum crus I	Subcortical volume (Subregions)	FAST	Volume of grey matter in Right Crus I Cerebellum	Volume of grey matter in Crus I Cerebellum (right)	BrV_GMCrusiCerebR	CrsIC	Right	Cerebellum	Crus I Cerebellum
25903	IDP T1 FAST ROIs L cerebellum crus II	Subcortical volume (Subregions)	FAST	Volume of grey matter in Left Crus II Cerebellum	Volume of grey matter in Crus II Cerebellum (left)	BrV_GMCrusiiCerebL	CrsIIC	Left	Cerebellum	Crus II Cerebellum
25904	IDP T1 FAST ROIs V cerebellum crus II	Subcortical volume (Subregions)	FAST	Volume of grey matter in Vermis Crus II Cerebellum	Volume of grey matter in Vermis Crus II Cerebellum	BrV_GMCrusiiCerebV	vCrIIC	Global	Cerebellum	Vermis Crus II Cerebellum
25905	IDP T1 FAST ROIs R cerebellum crus II	Subcortical volume (Subregions)	FAST	Volume of grey matter in Right Crus II Cerebellum	Volume of grey matter in Crus II Cerebellum (right)	BrV_GMCrusiiCerebR	CrsIIC	Right	Cerebellum	Crus II Cerebellum
25906	IDP T1 FAST ROIs L cerebellum VIIb	Subcortical volume (Subregions)	FAST	Volume of grey matter in Left VIIb Cerebellum	Volume of grey matter in VIIb Cerebellum (left)	BrV_GMviibCerebL	VIIbC	Left	Cerebellum	VIIb Cerebellum
25907	IDP T1 FAST ROIs V cerebellum VIIb	Subcortical volume (Subregions)	FAST	Volume of grey matter in Vermis VIIb Cerebellum	Volume of grey matter in Vermis VIIb Cerebellum	BrV_GMVviibCerebV	vVIIbC	Global	Cerebellum	Vermis VIIb Cerebellum
25908	IDP T1 FAST ROIs R cerebellum VIIb	Subcortical volume (Subregions)	FAST	Volume of grey matter in Right VIIb Cerebellum	Volume of grey matter in VIIb Cerebellum (right)	BrV_GMviibCerebR	VIIbC	Right	Cerebellum	VIIb Cerebellum
25909	IDP T1 FAST ROIs L cerebellum VIIIa	Subcortical volume (Subregions)	FAST	Volume of grey matter in Left VIIIa Cerebellum	Volume of grey matter in VIIIa Cerebellum (left)	BrV_GMviiiaCerebL	VIIIaC	Left	Cerebellum	VIIIa Cerebellum
25910	IDP T1 FAST ROIs V cerebellum VIIIa	Subcortical volume (Subregions)	FAST	Volume of grey matter in Vermis VIIIa Cerebellum	Volume of grey matter in Vermis VIIIa Cerebellum	BrV_GMviiiaCerebV	vVIIIaC	Global	Cerebellum	Vermis VIIIa Cerebellum
25911	IDP T1 FAST ROIs R cerebellum VIIIa	Subcortical volume (Subregions)	FAST	Volume of grey matter in Right VIIIa Cerebellum	Volume of grey matter in VIIIa Cerebellum (right)	BrV_GMviiiaCerebR	VIIIaC	Right	Cerebellum	VIIIa Cerebellum
25912	IDP T1 FAST ROIs L cerebellum VIIIb	Subcortical volume (Subregions)	FAST	Volume of grey matter in Left VIIIb Cerebellum	Volume of grey matter in VIIIb Cerebellum (left)	BrV_GMviiibCerebL	VIIIbC	Left	Cerebellum	VIIIb Cerebellum
25913	IDP T1 FAST ROIs V cerebellum VIIIb	Subcortical volume (Subregions)	FAST	Volume of grey matter in Vermis VIIIb Cerebellum	Volume of grey matter in Vermis VIIIb Cerebellum	BrV_GMviiibCerebV	vVIIIbC	Global	Cerebellum	Vermis VIIIb Cerebellum
25914	IDP T1 FAST ROIs R cerebellum VIIIb	Subcortical volume (Subregions)	FAST	Volume of grey matter in Right VIIIb Cerebellum	Volume of grey matter in VIIIb Cerebellum (right)	BrV_GMviiibCerebR	VIIIbC	Right	Cerebellum	VIIIb Cerebellum
25915	IDP T1 FAST ROIs L cerebellum IX	Subcortical volume (Subregions)	FAST	Volume of grey matter in Left IX Cerebellum	Volume of grey matter in IX Cerebellum (left)	BrV_GMixCerebL	IXC	Left	Cerebellum	IX Cerebellum
25916	IDP T1 FAST ROIs V cerebellum IX	Subcortical volume (Subregions)	FAST	Volume of grey matter in Vermis IX Cerebellum	Volume of grey matter in Vermis IX Cerebellum	BrV_GMixCerebV	vIXC	Global	Cerebellum	Vermis IX Cerebellum
25917	IDP T1 FAST ROIs R cerebellum IX	Subcortical volume (Subregions)	FAST	Volume of grey matter in Right IX Cerebellum	Volume of grey matter in IX Cerebellum (right)	BrV_GMixCerebR	IXC	Right	Cerebellum	IX Cerebellum
25918	IDP T1 FAST ROIs L cerebellum X	Subcortical volume (Subregions)	FAST	Volume of grey matter in Left X Cerebellum	Volume of grey matter in X Cerebellum (left)	BrV_GMxCerebL	XC	Left	Cerebellum	X Cerebellum
25919	IDP T1 FAST ROIs V cerebellum X	Subcortical volume (Subregions)	FAST	Volume of grey matter in Vermis X Cerebellum	Volume of grey matter in Vermis X Cerebellum	BrV_GMxCerebV	vXC	Global	Cerebellum	Vermis X Cerebellum
25920	IDP T1 FAST ROIs R cerebellum X	Subcortical volume (Subregions)	FAST	Volume of grey matter in Right X Cerebellum	Volume of grey matter in X Cerebellum (right)	BrV_GMxCerebR	XC	Right	Cerebellum	X Cerebellum
26517	aseg global volume SubCortGray	Global volume	Freesurfer ASEG	Volume of SubCortGray in the whole brain generated by subcortical volumetric segmentation (aseg)	Volume of SubCortGray (whole brain)	T1F_ASEG_Vol_SubCortGray	NA	Global	NA	NA
26518	aseg global volume TotalGray	Global volume	Freesurfer ASEG	Volume of TotalGray in the whole brain generated by subcortical volumetric segmentation (aseg)	Volume of TotalGray (whole brain)	T1F_ASEG_Vol_TotalGray	NA	Global	NA	NA
26522	aseg global volume VentricleChoroid	Ventricular/CSF volume	Freesurfer ASEG	Volume of VentricleChoroid in the whole brain generated by subcortical volumetric segmentation (aseg)	Volume of VentricleChoroid (whole brain)	T1F_ASEG_Vol_VentChoroid	NA	Global	NA	NA
26523	aseg global volume 3rd-Ventricle	Ventricular/CSF volume	Freesurfer ASEG	Volume of 3rd-Ventricle in the whole brain generated by subcortical volumetric segmentation (aseg)	Volume of 3rdVentricle (whole brain)	T1F_ASEG_Vol_3rdVent	NA	Global	NA	NA
26524	aseg global volume 4th-Ventricle	Ventricular/CSF volume	Freesurfer ASEG	Volume of 4th-Ventricle in the whole brain generated by subcortical volumetric segmentation (aseg)	Volume of 4thVentricle (whole brain)	T1F_ASEG_Vol_4thVent	NA	Global	NA	NA
26526	aseg global volume Brain-Stem	Brainstem volume	Freesurfer ASEG	Volume of Brain-Stem in the whole brain generated by subcortical volumetric segmentation (aseg)	Volume of BrainStem (whole brain)	T1F_ASEG_Vol_BrainStem	NA	Global	NA	NA
26527	aseg global volume CSF	Ventricular/CSF volume	Freesurfer ASEG	Volume of CSF in the whole brain generated by subcortical volumetric segmentation (aseg)	Volume of CSF (whole brain)	T1F_ASEG_Vol_CSF	NA	Global	NA	NA
26528	aseg global volume WM-hypointensities	T1 white matter hypointensities	Freesurfer ASEG	Volume of WM-hypointensities in the whole brain generated by subcortical volumetric segmentation (aseg)	Volume of WMhypointensities (whole brain)	T1F_ASEG_Vol_WMhypointen	NA	Global	NA	NA
26530	aseg global volume Optic-Chiasm	White matter volume	Freesurfer ASEG	Volume of Optic-Chiasm in the whole brain generated by subcortical volumetric segmentation (aseg)	Volume of OpticChiasm (whole brain)	T1F_ASEG_Vol_OpticChiasm	NA	Global	NA	NA
26531	aseg global volume CC-Posterior	White matter volume	Freesurfer ASEG	Volume of CC-Posterior in the whole brain generated by subcortical volumetric segmentation (aseg)	Volume of CCPosterior (whole brain)	T1F_ASEG_Vol_CCPost	NA	Global	NA	NA
26532	aseg global volume CC-Mid-Posterior	White matter volume	Freesurfer ASEG	Volume of CC-Mid-Posterior in the whole brain generated by subcortical volumetric segmentation (aseg)	Volume of CCMidPosterior (whole brain)	T1F_ASEG_Vol_CCMidPost	NA	Global	NA	NA
26533	aseg global volume CC-Central	White matter volume	Freesurfer ASEG	Volume of CC-Central in the whole brain generated by subcortical volumetric segmentation (aseg)	Volume of CCCentral (whole brain)	T1F_ASEG_Vol_CCCentral	NA	Global	NA	NA
26534	aseg global volume CC-Mid-Anterior	White matter volume	Freesurfer ASEG	Volume of CC-Mid-Anterior in the whole brain generated by subcortical volumetric segmentation (aseg)	Volume of CCMidAnt (whole brain)	T1F_ASEG_Vol_CCMidAnt	NA	Global	NA	NA
26535	aseg global volume CC-Anterior	White matter volume	Freesurfer ASEG	Volume of CC-Anterior in the whole brain generated by subcortical volumetric segmentation (aseg)	Volume of CCAnt (whole brain)	T1F_ASEG_Vol_CCAnt	NA	Global	NA	NA
26552	aseg lh volume Cortex	Global volume	Freesurfer ASEG	Volume of Cortex in the left hemisphere generated by subcortical volumetric segmentation (aseg)	Volume of Cortex (left hemisphere)	T1F_ASEG_Vol_Cortex_L	NA	Left	NA	NA
26553	aseg lh volume CerebralWhiteMatter	White matter volume	Freesurfer ASEG	Volume of CerebralWhiteMatter in the left hemisphere generated by subcortical volumetric segmentation (aseg)	Volume of CerebralWhiteMatter (left hemisphere)	T1F_ASEG_Vol_CerebralWM_L	NA	Left	NA	NA
26554	aseg lh volume Lateral-Ventricle	Ventricular/CSF volume	Freesurfer ASEG	Volume of Lateral-Ventricle in the left hemisphere generated by subcortical volumetric segmentation (aseg)	Volume of LateralVentricle (left hemisphere)	T1F_ASEG_Vol_LatVent_L	NA	Left	NA	NA
26555	aseg lh volume Inf-Lat-Vent	Ventricular/CSF volume	Freesurfer ASEG	Volume of Inf-Lat-Vent in the left hemisphere generated by subcortical volumetric segmentation (aseg)	Volume of InfLatVent (left hemisphere)	T1F_ASEG_Vol_InfLatVent_L	NA	Left	NA	NA
26556	aseg lh volume Cerebellum-White-Matter	Subcortical volume	Freesurfer ASEG	Volume of Cerebellum-White-Matter in the left hemisphere generated by subcortical volumetric segmentation (aseg)	Volume of CerebellumWhiteMatter (left hemisphere)	T1F_ASEG_Vol_CerebellWM_L	CmmWM	Left	Cerebellum	Cerebellum-White-Matter
26557	aseg lh volume Cerebellum-Cortex	Subcortical volume	Freesurfer ASEG	Volume of Cerebellum-Cortex in the left hemisphere generated by subcortical volumetric segmentation (aseg)	Volume of CerebellumCortex (left hemisphere)	T1F_ASEG_Vol_CerebellCortex_L	CmmC	Left	Cerebellum	Cerebellum-Cortex
26558	aseg lh volume Thalamus-Proper	Subcortical volume	Freesurfer ASEG	Volume of Thalamus-Proper in the left hemisphere generated by subcortical volumetric segmentation (aseg)	Volume of ThalamusProper (left hemisphere)	T1F_ASEG_Vol_ThalamusProper_L	THA	Left	Thalamus	Thalamus
26559	aseg lh volume Caudate	Subcortical volume	Freesurfer ASEG	Volume of Caudate in the left hemisphere generated by subcortical volumetric segmentation (aseg)	Volume of Caudate (left hemisphere)	T1F_ASEG_Vol_Caudate_L	CAU	Left	Striatum	Caudate
26560	aseg lh volume Putamen	Subcortical volume	Freesurfer ASEG	Volume of Putamen in the left hemisphere generated by subcortical volumetric segmentation (aseg)	Volume of Putamen (left hemisphere)	T1F_ASEG_Vol_Putamen_L	PUT	Left	Striatum	Putamen
26561	aseg lh volume Pallidum	Subcortical volume	Freesurfer ASEG	Volume of Pallidum in the left hemisphere generated by subcortical volumetric segmentation (aseg)	Volume of Pallidum (left hemisphere)	T1F_ASEG_Vol_Pallidum_L	PAL	Left	Pallidum	Pallidum
26562	aseg lh volume Hippocampus	Subcortical volume	Freesurfer ASEG	Volume of Hippocampus in the left hemisphere generated by subcortical volumetric segmentation (aseg)	Volume of Hippocampus (left hemisphere)	T1F_ASEG_Vol_Hippocampus_L	HIP	Left	Hippocampus	Hippocampus
26563	aseg lh volume Amygdala	Subcortical volume	Freesurfer ASEG	Volume of Amygdala in the left hemisphere generated by subcortical volumetric segmentation (aseg)	Volume of Amygdala (left hemisphere)	T1F_ASEG_Vol_Amygdala_L	AMG	Left	Amygdala	Amygdala
26564	aseg lh volume Accumbens-area	Subcortical volume	Freesurfer ASEG	Volume of Accumbens-area in the left hemisphere generated by subcortical volumetric segmentation (aseg)	Volume of Accumbensarea (left hemisphere)	T1F_ASEG_Vol_Accumbensarea_L	Acb	Left	Striatum	Accumbens
26565	aseg lh volume VentralDC	Subcortical volume	Freesurfer ASEG	Volume of Ventral Diencephalon in the left hemisphere generated by subcortical volumetric segmentation (aseg)	Volume of VentralDC (left hemisphere)	T1F_ASEG_Vol_VentralDC_L	VDC	Left	Thalamus	Ventral Diencephalon
26567	aseg lh volume choroid-plexus	Ventricular/CSF volume	Freesurfer ASEG	Volume of choroid-plexus in the left hemisphere generated by subcortical volumetric segmentation (aseg)	Volume of choroidplexus (left hemisphere)	T1F_ASEG_Vol_choroidplexus_L	NA	Left	NA	NA
26583	aseg rh volume Cortex	Global volume	Freesurfer ASEG	Volume of Cortex in the right hemisphere generated by subcortical volumetric segmentation (aseg)	Volume of Cortex (right hemisphere)	T1F_ASEG_Vol_Cortex_R	NA	Right	NA	NA
26584	aseg rh volume CerebralWhiteMatter	White matter volume	Freesurfer ASEG	Volume of CerebralWhiteMatter in the right hemisphere generated by subcortical volumetric segmentation (aseg)	Volume of CerebralWhiteMatter (right hemisphere)	T1F_ASEG_Vol_CerebralWM_R	NA	Right	NA	NA
26585	aseg rh volume Lateral-Ventricle	Ventricular/CSF volume	Freesurfer ASEG	Volume of Lateral-Ventricle in the right hemisphere generated by subcortical volumetric segmentation (aseg)	Volume of LateralVentricle (right hemisphere)	T1F_ASEG_Vol_LatVent_R	NA	Right	NA	NA
26586	aseg rh volume Inf-Lat-Vent	Ventricular/CSF volume	Freesurfer ASEG	Volume of Inf-Lat-Vent in the right hemisphere generated by subcortical volumetric segmentation (aseg)	Volume of InfLatVent (right hemisphere)	T1F_ASEG_Vol_InfLatVent_R	NA	Right	NA	NA
26587	aseg rh volume Cerebellum-White-Matter	Subcortical volume	Freesurfer ASEG	Volume of Cerebellum-White-Matter in the right hemisphere generated by subcortical volumetric segmentation (aseg)	Volume of CerebellumWhiteMatter (right hemisphere)	T1F_ASEG_Vol_CerebellWM_R	CmmWM	Right	Cerebellum	Cerebellum-White-Matter
26588	aseg rh volume Cerebellum-Cortex	Subcortical volume	Freesurfer ASEG	Volume of Cerebellum-Cortex in the right hemisphere generated by subcortical volumetric segmentation (aseg)	Volume of CerebellumCortex (right hemisphere)	T1F_ASEG_Vol_CerebellCortex_R	CmmC	Right	Cerebellum	Cerebellum-Cortex
26589	aseg rh volume Thalamus-Proper	Subcortical volume	Freesurfer ASEG	Volume of Thalamus-Proper in the right hemisphere generated by subcortical volumetric segmentation (aseg)	Volume of ThalamusProper (right hemisphere)	T1F_ASEG_Vol_ThalamusProper_R	THA	Right	Thalamus	Thalamus
26590	aseg rh volume Caudate	Subcortical volume	Freesurfer ASEG	Volume of Caudate in the right hemisphere generated by subcortical volumetric segmentation (aseg)	Volume of Caudate (right hemisphere)	T1F_ASEG_Vol_Caudate_R	CAU	Right	Striatum	Caudate
26591	aseg rh volume Putamen	Subcortical volume	Freesurfer ASEG	Volume of Putamen in the right hemisphere generated by subcortical volumetric segmentation (aseg)	Volume of Putamen (right hemisphere)	T1F_ASEG_Vol_Putamen_R	PUT	Right	Striatum	Putamen
26592	aseg rh volume Pallidum	Subcortical volume	Freesurfer ASEG	Volume of Pallidum in the right hemisphere generated by subcortical volumetric segmentation (aseg)	Volume of Pallidum (right hemisphere)	T1F_ASEG_Vol_Pallidum_R	PAL	Right	Pallidum	Pallidum
26593	aseg rh volume Hippocampus	Subcortical volume	Freesurfer ASEG	Volume of Hippocampus in the right hemisphere generated by subcortical volumetric segmentation (aseg)	Volume of Hippocampus (right hemisphere)	T1F_ASEG_Vol_Hippocampus_R	HIP	Right	Hippocampus	Hippocampus
26594	aseg rh volume Amygdala	Subcortical volume	Freesurfer ASEG	Volume of Amygdala in the right hemisphere generated by subcortical volumetric segmentation (aseg)	Volume of Amygdala (right hemisphere)	T1F_ASEG_Vol_Amygdala_R	AMG	Right	Amygdala	Amygdala
26595	aseg rh volume Accumbens-area	Subcortical volume	Freesurfer ASEG	Volume of Accumbens-area in the right hemisphere generated by subcortical volumetric segmentation (aseg)	Volume of Accumbensarea (right hemisphere)	T1F_ASEG_Vol_Accumbensarea_R	Acb	Right	Striatum	Accumbens
26596	aseg rh volume VentralDC	Subcortical volume	Freesurfer ASEG	Volume of Ventral Diencephalon in the right hemisphere generated by subcortical volumetric segmentation (aseg)	Volume of VentralDC (right hemisphere)	T1F_ASEG_Vol_VentralDC_R	VDC	Right	Thalamus	Ventral Diencephalon
26598	aseg rh volume choroid-plexus	Ventricular/CSF volume	Freesurfer ASEG	Volume of choroid-plexus in the right hemisphere generated by subcortical volumetric segmentation (aseg)	Volume of choroidplexus (right hemisphere)	T1F_ASEG_Vol_choroidplexus_R	NA	Right	NA	NA
26600	AmygNuclei lh volume Lateral-nucleus	Subcortical volume (Subregions)	Freesurfer subsegmentation	Volume of Lateral-nucleus in the left hemisphere generated by subcortical volumetric sub-segmentation of the Amygdala Nuclei	Volume of Lateralnucleus (left hemisphere)	T1F_Subs_Latnucleus_L	AMG	Left	Amygdala	Amygdala
26601	AmygNuclei lh volume Basal-nucleus	Subcortical volume (Subregions)	Freesurfer subsegmentation	Volume of Basal-nucleus in the left hemisphere generated by subcortical volumetric sub-segmentation of the Amygdala Nuclei	Volume of Basalnucleus (left hemisphere)	T1F_Subs_Basalnucleus_L	AMG	Left	Amygdala	Amygdala
26602	AmygNuclei lh volume Accessory-Basal-nucleus	Subcortical volume (Subregions)	Freesurfer subsegmentation	Volume of Accessory-Basal-nucleus in the left hemisphere generated by subcortical volumetric sub-segmentation of the Amygdala Nuclei	Volume of AccessBasalnucleus (left hemisphere)	T1F_Subs_AccessBasalnucleus_L	AMG	Left	Amygdala	Amygdala
26603	AmygNuclei lh volume Anterior-amygdaloid-area-AAA	Subcortical volume (Subregions)	Freesurfer subsegmentation	Volume of Anterior-amygdaloid-area-AAA in the left hemisphere generated by subcortical volumetric sub-segmentation of the Amygdala Nuclei	Volume of AntamygdaloidareA (left hemisphere)	T1F_Subs_AntAmygdareA_L	AMG	Left	Amygdala	Amygdala
26604	AmygNuclei lh volume Central-nucleus	Subcortical volume (Subregions)	Freesurfer subsegmentation	Volume of Central-nucleus in the left hemisphere generated by subcortical volumetric sub-segmentation of the Amygdala Nuclei	Volume of Centralnucleus (left hemisphere)	T1F_Subs_Centralnucleus_L	AMG	Left	Amygdala	Amygdala
26605	AmygNuclei lh volume Medial-nucleus	Subcortical volume (Subregions)	Freesurfer subsegmentation	Volume of Medial-nucleus in the left hemisphere generated by subcortical volumetric sub-segmentation of the Amygdala Nuclei	Volume of Mednucleus (left hemisphere)	T1F_Subs_Mednucleus_L	AMG	Left	Amygdala	Amygdala
26606	AmygNuclei lh volume Cortical-nucleus	Subcortical volume (Subregions)	Freesurfer subsegmentation	Volume of Cortical-nucleus in the left hemisphere generated by subcortical volumetric sub-segmentation of the Amygdala Nuclei	Volume of Corticalnucleus (left hemisphere)	T1F_Subs_Corticalnucleus_L	AMG	Left	Amygdala	Amygdala
26607	AmygNuclei lh volume Corticoamygdaloid-transitio	Subcortical volume (Subregions)	Freesurfer subsegmentation	Volume of Corticoamygdaloid-transitio in the left hemisphere generated by subcortical volumetric sub-segmentation of the Amygdala Nuclei	Volume of Cortamygdaloidtransitio (left hemisphere)	T1F_Subs_CortAmygdTrans_L	AMG	Left	Amygdala	Amygdala
26608	AmygNuclei lh volume Paralaminar-nucleus	Subcortical volume (Subregions)	Freesurfer subsegmentation	Volume of Paralaminar-nucleus in the left hemisphere generated by subcortical volumetric sub-segmentation of the Amygdala Nuclei	Volume of Paralaminarnucleus (left hemisphere)	T1F_Subs_Paralaminarnucleus_L	AMG	Left	Amygdala	Amygdala
26609	AmygNuclei lh volume Whole-amygdala	Subcortical volume (Subregions)	Freesurfer subsegmentation	Volume of Whole-amygdala in the left hemisphere generated by subcortical volumetric sub-segmentation of the Amygdala Nuclei	Volume of Wholeamygdala (left hemisphere)	T1F_Subs_amygdala_L	AMG	Left	Amygdala	Amygdala
26610	AmygNuclei rh volume Lateral-nucleus	Subcortical volume (Subregions)	Freesurfer subsegmentation	Volume of Lateral-nucleus in the right hemisphere generated by subcortical volumetric sub-segmentation of the Amygdala Nuclei	Volume of Lateralnucleus (right hemisphere)	T1F_Subs_Latnucleus_R	AMG	Right	Amygdala	Amygdala
26611	AmygNuclei rh volume Basal-nucleus	Subcortical volume (Subregions)	Freesurfer subsegmentation	Volume of Basal-nucleus in the right hemisphere generated by subcortical volumetric sub-segmentation of the Amygdala Nuclei	Volume of Basalnucleus (right hemisphere)	T1F_Subs_Basalnucleus_R	AMG	Right	Amygdala	Amygdala
26612	AmygNuclei rh volume Accessory-Basal-nucleus	Subcortical volume (Subregions)	Freesurfer subsegmentation	Volume of Accessory-Basal-nucleus in the right hemisphere generated by subcortical volumetric sub-segmentation of the Amygdala Nuclei	Volume of AccessBasalnucleus (right hemisphere)	T1F_Subs_AccessBasalnucleus_R	AMG	Right	Amygdala	Amygdala
26613	AmygNuclei rh volume Anterior-amygdaloid-area-AAA	Subcortical volume (Subregions)	Freesurfer subsegmentation	Volume of Anterior-amygdaloid-area-AAA in the right hemisphere generated by subcortical volumetric sub-segmentation of the Amygdala Nuclei	Volume of AntamygdaloidareA (right hemisphere)	T1F_Subs_AntAmygdareA_R	AMG	Right	Amygdala	Amygdala
26614	AmygNuclei rh volume Central-nucleus	Subcortical volume (Subregions)	Freesurfer subsegmentation	Volume of Central-nucleus in the right hemisphere generated by subcortical volumetric sub-segmentation of the Amygdala Nuclei	Volume of Centralnucleus (right hemisphere)	T1F_Subs_Centralnucleus_R	AMG	Right	Amygdala	Amygdala
26615	AmygNuclei rh volume Medial-nucleus	Subcortical volume (Subregions)	Freesurfer subsegmentation	Volume of Medial-nucleus in the right hemisphere generated by subcortical volumetric sub-segmentation of the Amygdala Nuclei	Volume of Mednucleus (right hemisphere)	T1F_Subs_Mednucleus_R	AMG	Right	Amygdala	Amygdala
26616	AmygNuclei rh volume Cortical-nucleus	Subcortical volume (Subregions)	Freesurfer subsegmentation	Volume of Cortical-nucleus in the right hemisphere generated by subcortical volumetric sub-segmentation of the Amygdala Nuclei	Volume of Corticalnucleus (right hemisphere)	T1F_Subs_Corticalnucleus_R	AMG	Right	Amygdala	Amygdala
26617	AmygNuclei rh volume Corticoamygdaloid-transitio	Subcortical volume (Subregions)	Freesurfer subsegmentation	Volume of Corticoamygdaloid-transitio in the right hemisphere generated by subcortical volumetric sub-segmentation of the Amygdala Nuclei	Volume of Cortamygdaloidtransitio (right hemisphere)	T1F_Subs_CortAmygdTrans_R	AMG	Right	Amygdala	Amygdala
26618	AmygNuclei rh volume Paralaminar-nucleus	Subcortical volume (Subregions)	Freesurfer subsegmentation	Volume of Paralaminar-nucleus in the right hemisphere generated by subcortical volumetric sub-segmentation of the Amygdala Nuclei	Volume of Paralaminarnucleus (right hemisphere)	T1F_Subs_Paralaminarnucleus_R	AMG	Right	Amygdala	Amygdala
26619	AmygNuclei rh volume Whole-amygdala	Subcortical volume (Subregions)	Freesurfer subsegmentation	Volume of Whole-amygdala in the right hemisphere generated by subcortical volumetric sub-segmentation of the Amygdala Nuclei	Volume of Wholeamygdala (right hemisphere)	T1F_Subs_amygdala_R	AMG	Right	Amygdala	Amygdala
26620	HippSubfield lh volume Hippocampal-tail	Subcortical volume (Subregions)	Freesurfer subsegmentation	Volume of Hippocampal-tail in the left hemisphere generated by subcortical volumetric sub-segmentation of the Hippocampal Subfields	Volume of Hippocampaltail (left hemisphere)	T1F_Subs_Hippocamtail_L	NA	Left	Hippocampus	NA
26621	HippSubfield lh volume subiculum-body	Subcortical volume (Subregions)	Freesurfer subsegmentation	Volume of subiculum-body in the left hemisphere generated by subcortical volumetric sub-segmentation of the Hippocampal Subfields	Volume of subiculumbody (left hemisphere)	T1F_Subs_subiculumbody_L	NA	Left	Hippocampus	NA
26622	HippSubfield lh volume CA1-body	Subcortical volume (Subregions)	Freesurfer subsegmentation	Volume of CA1-body in the left hemisphere generated by subcortical volumetric sub-segmentation of the Hippocampal Subfields	Volume of CA1body (left hemisphere)	T1F_Subs_CA1body_L	NA	Left	Hippocampus	NA
26623	HippSubfield lh volume subiculum-head	Subcortical volume (Subregions)	Freesurfer subsegmentation	Volume of subiculum-head in the left hemisphere generated by subcortical volumetric sub-segmentation of the Hippocampal Subfields	Volume of subiculumhead (left hemisphere)	T1F_Subs_subiculumhead_L	NA	Left	Hippocampus	NA
26624	HippSubfield lh volume hippocampal-fissure	Subcortical volume (Subregions)	Freesurfer subsegmentation	Volume of hippocampal-fissure in the left hemisphere generated by subcortical volumetric sub-segmentation of the Hippocampal Subfields	Volume of hippocampalfissure (left hemisphere)	T1F_Subs_Hippocamfissure_L	NA	Left	Hippocampus	NA
26625	HippSubfield lh volume presubiculum-head	Subcortical volume (Subregions)	Freesurfer subsegmentation	Volume of presubiculum-head in the left hemisphere generated by subcortical volumetric sub-segmentation of the Hippocampal Subfields	Volume of presubiculumhead (left hemisphere)	T1F_Subs_presubiculumhead_L	NA	Left	Hippocampus	NA
26626	HippSubfield lh volume CA1-head	Subcortical volume (Subregions)	Freesurfer subsegmentation	Volume of CA1-head in the left hemisphere generated by subcortical volumetric sub-segmentation of the Hippocampal Subfields	Volume of CA1head (left hemisphere)	T1F_Subs_CA1head_L	NA	Left	Hippocampus	NA
26627	HippSubfield lh volume presubiculum-body	Subcortical volume (Subregions)	Freesurfer subsegmentation	Volume of presubiculum-body in the left hemisphere generated by subcortical volumetric sub-segmentation of the Hippocampal Subfields	Volume of presubiculumbody (left hemisphere)	T1F_Subs_presubiculumbody_L	NA	Left	Hippocampus	NA
26628	HippSubfield lh volume parasubiculum	Subcortical volume (Subregions)	Freesurfer subsegmentation	Volume of parasubiculum in the left hemisphere generated by subcortical volumetric sub-segmentation of the Hippocampal Subfields	Volume of parasubiculum (left hemisphere)	T1F_Subs_parasubiculum_L	NA	Left	Hippocampus	NA
26629	HippSubfield lh volume molecular-layer-HP-head	Subcortical volume (Subregions)	Freesurfer subsegmentation	Volume of molecular-layer-HP-head in the left hemisphere generated by subcortical volumetric sub-segmentation of the Hippocampal Subfields	Volume of molecularlayerHPhead (left hemisphere)	T1F_Subs_MolecLayerHPhead_L	NA	Left	Hippocampus	NA
26630	HippSubfield lh volume molecular-layer-HP-body	Subcortical volume (Subregions)	Freesurfer subsegmentation	Volume of molecular-layer-HP-body in the left hemisphere generated by subcortical volumetric sub-segmentation of the Hippocampal Subfields	Volume of molecularlayerHPbody (left hemisphere)	T1F_Subs_MolecLayerHPbody_L	NA	Left	Hippocampus	NA
26631	HippSubfield lh volume GC-ML-DG-head	Subcortical volume (Subregions)	Freesurfer subsegmentation	Volume of GC-ML-DG-head in the left hemisphere generated by subcortical volumetric sub-segmentation of the Hippocampal Subfields	Volume of GCMLDGhead (left hemisphere)	T1F_Subs_GCMLDGhead_L	NA	Left	Hippocampus	NA
26632	HippSubfield lh volume CA3-body	Subcortical volume (Subregions)	Freesurfer subsegmentation	Volume of CA3-body in the left hemisphere generated by subcortical volumetric sub-segmentation of the Hippocampal Subfields	Volume of CA3body (left hemisphere)	T1F_Subs_CA3body_L	NA	Left	Hippocampus	NA
26633	HippSubfield lh volume GC-ML-DG-body	Subcortical volume (Subregions)	Freesurfer subsegmentation	Volume of GC-ML-DG-body in the left hemisphere generated by subcortical volumetric sub-segmentation of the Hippocampal Subfields	Volume of GCMLDGbody (left hemisphere)	T1F_Subs_GCMLDGbody_L	NA	Left	Hippocampus	NA
26634	HippSubfield lh volume CA4-head	Subcortical volume (Subregions)	Freesurfer subsegmentation	Volume of CA4-head in the left hemisphere generated by subcortical volumetric sub-segmentation of the Hippocampal Subfields	Volume of CA4head (left hemisphere)	T1F_Subs_CA4head_L	NA	Left	Hippocampus	NA
26635	HippSubfield lh volume CA4-body	Subcortical volume (Subregions)	Freesurfer subsegmentation	Volume of CA4-body in the left hemisphere generated by subcortical volumetric sub-segmentation of the Hippocampal Subfields	Volume of CA4body (left hemisphere)	T1F_Subs_CA4body_L	NA	Left	Hippocampus	NA
26636	HippSubfield lh volume fimbria	Subcortical volume (Subregions)	Freesurfer subsegmentation	Volume of fimbria in the left hemisphere generated by subcortical volumetric sub-segmentation of the Hippocampal Subfields	Volume of fimbria (left hemisphere)	T1F_Subs_fimbria_L	NA	Left	Hippocampus	NA
26637	HippSubfield lh volume CA3-head	Subcortical volume (Subregions)	Freesurfer subsegmentation	Volume of CA3-head in the left hemisphere generated by subcortical volumetric sub-segmentation of the Hippocampal Subfields	Volume of CA3head (left hemisphere)	T1F_Subs_CA3head_L	NA	Left	Hippocampus	NA
26638	HippSubfield lh volume HATA	Subcortical volume (Subregions)	Freesurfer subsegmentation	Volume of HATA in the left hemisphere generated by subcortical volumetric sub-segmentation of the Hippocampal Subfields	Volume of HATA (left hemisphere)	T1F_Subs_HATA_L	NA	Left	Hippocampus	NA
26639	HippSubfield lh volume Whole-hippocampal-body	Subcortical volume (Subregions)	Freesurfer subsegmentation	Volume of Whole-hippocampal-body in the left hemisphere generated by subcortical volumetric sub-segmentation of the Hippocampal Subfields	Volume of Wholehippocampalbody (left hemisphere)	T1F_Subs_Hippocambody_L	NA	Left	Hippocampus	NA
26640	HippSubfield lh volume Whole-hippocampal-head	Subcortical volume (Subregions)	Freesurfer subsegmentation	Volume of Whole-hippocampal-head in the left hemisphere generated by subcortical volumetric sub-segmentation of the Hippocampal Subfields	Volume of Wholehippocampalhead (left hemisphere)	T1F_Subs_Hippocamhead_L	NA	Left	Hippocampus	NA
26641	HippSubfield lh volume Whole-hippocampus	Subcortical volume (Subregions)	Freesurfer subsegmentation	Volume of Whole-hippocampus in the left hemisphere generated by subcortical volumetric sub-segmentation of the Hippocampal Subfields	Volume of Wholehippocampus (left hemisphere)	T1F_Subs_hippocampus_L	HIP	Left	Hippocampus	Hippocampus
26642	HippSubfield rh volume Hippocampal-tail	Subcortical volume (Subregions)	Freesurfer subsegmentation	Volume of Hippocampal-tail in the right hemisphere generated by subcortical volumetric sub-segmentation of the Hippocampal Subfields	Volume of Hippocampaltail (right hemisphere)	T1F_Subs_Hippocamtail_R	NA	Right	Hippocampus	NA
26643	HippSubfield rh volume subiculum-body	Subcortical volume (Subregions)	Freesurfer subsegmentation	Volume of subiculum-body in the right hemisphere generated by subcortical volumetric sub-segmentation of the Hippocampal Subfields	Volume of subiculumbody (right hemisphere)	T1F_Subs_subiculumbody_R	NA	Right	Hippocampus	NA
26644	HippSubfield rh volume CA1-body	Subcortical volume (Subregions)	Freesurfer subsegmentation	Volume of CA1-body in the right hemisphere generated by subcortical volumetric sub-segmentation of the Hippocampal Subfields	Volume of CA1body (right hemisphere)	T1F_Subs_CA1body_R	NA	Right	Hippocampus	NA
26645	HippSubfield rh volume subiculum-head	Subcortical volume (Subregions)	Freesurfer subsegmentation	Volume of subiculum-head in the right hemisphere generated by subcortical volumetric sub-segmentation of the Hippocampal Subfields	Volume of subiculumhead (right hemisphere)	T1F_Subs_subiculumhead_R	NA	Right	Hippocampus	NA
26646	HippSubfield rh volume hippocampal-fissure	Subcortical volume (Subregions)	Freesurfer subsegmentation	Volume of hippocampal-fissure in the right hemisphere generated by subcortical volumetric sub-segmentation of the Hippocampal Subfields	Volume of hippocampalfissure (right hemisphere)	T1F_Subs_Hippocamfissure_R	NA	Right	Hippocampus	NA
26647	HippSubfield rh volume presubiculum-head	Subcortical volume (Subregions)	Freesurfer subsegmentation	Volume of presubiculum-head in the right hemisphere generated by subcortical volumetric sub-segmentation of the Hippocampal Subfields	Volume of presubiculumhead (right hemisphere)	T1F_Subs_presubiculumhead_R	NA	Right	Hippocampus	NA
26648	HippSubfield rh volume CA1-head	Subcortical volume (Subregions)	Freesurfer subsegmentation	Volume of CA1-head in the right hemisphere generated by subcortical volumetric sub-segmentation of the Hippocampal Subfields	Volume of CA1head (right hemisphere)	T1F_Subs_CA1head_R	NA	Right	Hippocampus	NA
26649	HippSubfield rh volume presubiculum-body	Subcortical volume (Subregions)	Freesurfer subsegmentation	Volume of presubiculum-body in the right hemisphere generated by subcortical volumetric sub-segmentation of the Hippocampal Subfields	Volume of presubiculumbody (right hemisphere)	T1F_Subs_presubiculumbody_R	NA	Right	Hippocampus	NA
26650	HippSubfield rh volume parasubiculum	Subcortical volume (Subregions)	Freesurfer subsegmentation	Volume of parasubiculum in the right hemisphere generated by subcortical volumetric sub-segmentation of the Hippocampal Subfields	Volume of parasubiculum (right hemisphere)	T1F_Subs_parasubiculum_R	NA	Right	Hippocampus	NA
26651	HippSubfield rh volume molecular-layer-HP-head	Subcortical volume (Subregions)	Freesurfer subsegmentation	Volume of molecular-layer-HP-head in the right hemisphere generated by subcortical volumetric sub-segmentation of the Hippocampal Subfields	Volume of molecularlayerHPhead (right hemisphere)	T1F_Subs_MolecLayerHPhead_R	NA	Right	Hippocampus	NA
26652	HippSubfield rh volume molecular-layer-HP-body	Subcortical volume (Subregions)	Freesurfer subsegmentation	Volume of molecular-layer-HP-body in the right hemisphere generated by subcortical volumetric sub-segmentation of the Hippocampal Subfields	Volume of molecularlayerHPbody (right hemisphere)	T1F_Subs_MolecLayerHPbody_R	NA	Right	Hippocampus	NA
26653	HippSubfield rh volume GC-ML-DG-head	Subcortical volume (Subregions)	Freesurfer subsegmentation	Volume of GC-ML-DG-head in the right hemisphere generated by subcortical volumetric sub-segmentation of the Hippocampal Subfields	Volume of GCMLDGhead (right hemisphere)	T1F_Subs_GCMLDGhead_R	NA	Right	Hippocampus	NA
26654	HippSubfield rh volume CA3-body	Subcortical volume (Subregions)	Freesurfer subsegmentation	Volume of CA3-body in the right hemisphere generated by subcortical volumetric sub-segmentation of the Hippocampal Subfields	Volume of CA3body (right hemisphere)	T1F_Subs_CA3body_R	NA	Right	Hippocampus	NA
26655	HippSubfield rh volume GC-ML-DG-body	Subcortical volume (Subregions)	Freesurfer subsegmentation	Volume of GC-ML-DG-body in the right hemisphere generated by subcortical volumetric sub-segmentation of the Hippocampal Subfields	Volume of GCMLDGbody (right hemisphere)	T1F_Subs_GCMLDGbody_R	NA	Right	Hippocampus	NA
26656	HippSubfield rh volume CA4-head	Subcortical volume (Subregions)	Freesurfer subsegmentation	Volume of CA4-head in the right hemisphere generated by subcortical volumetric sub-segmentation of the Hippocampal Subfields	Volume of CA4head (right hemisphere)	T1F_Subs_CA4head_R	NA	Right	Hippocampus	NA
26657	HippSubfield rh volume CA4-body	Subcortical volume (Subregions)	Freesurfer subsegmentation	Volume of CA4-body in the right hemisphere generated by subcortical volumetric sub-segmentation of the Hippocampal Subfields	Volume of CA4body (right hemisphere)	T1F_Subs_CA4body_R	NA	Right	Hippocampus	NA
26658	HippSubfield rh volume fimbria	Subcortical volume (Subregions)	Freesurfer subsegmentation	Volume of fimbria in the right hemisphere generated by subcortical volumetric sub-segmentation of the Hippocampal Subfields	Volume of fimbria (right hemisphere)	T1F_Subs_fimbria_R	NA	Right	Hippocampus	NA
26659	HippSubfield rh volume CA3-head	Subcortical volume (Subregions)	Freesurfer subsegmentation	Volume of CA3-head in the right hemisphere generated by subcortical volumetric sub-segmentation of the Hippocampal Subfields	Volume of CA3head (right hemisphere)	T1F_Subs_CA3head_R	NA	Right	Hippocampus	NA
26660	HippSubfield rh volume HATA	Subcortical volume (Subregions)	Freesurfer subsegmentation	Volume of HATA in the right hemisphere generated by subcortical volumetric sub-segmentation of the Hippocampal Subfields	Volume of HATA (right hemisphere)	T1F_Subs_HATA_R	NA	Right	Hippocampus	NA
26661	HippSubfield rh volume Whole-hippocampal-body	Subcortical volume (Subregions)	Freesurfer subsegmentation	Volume of Whole-hippocampal-body in the right hemisphere generated by subcortical volumetric sub-segmentation of the Hippocampal Subfields	Volume of Wholehippocampalbody (right hemisphere)	T1F_Subs_Hippocambody_R	NA	Right	Hippocampus	NA
26662	HippSubfield rh volume Whole-hippocampal-head	Subcortical volume (Subregions)	Freesurfer subsegmentation	Volume of Whole-hippocampal-head in the right hemisphere generated by subcortical volumetric sub-segmentation of the Hippocampal Subfields	Volume of Wholehippocampalhead (right hemisphere)	T1F_Subs_Hippocamhead_R	NA	Right	Hippocampus	NA
26663	HippSubfield rh volume Whole-hippocampus	Subcortical volume (Subregions)	Freesurfer subsegmentation	Volume of Whole-hippocampus in the right hemisphere generated by subcortical volumetric sub-segmentation of the Hippocampal Subfields	Volume of Wholehippocampus (right hemisphere)	T1F_Subs_hippocampus_R	HIP	Right	Hippocampus	Hippocampus
26664	ThalamNuclei lh volume MGN	Subcortical volume (Subregions)	Freesurfer subsegmentation	Volume of MGN in the left hemisphere generated by subcortical volumetric sub-segmentation of the Thalamic Nuclei	Volume of MGN (left hemisphere)	T1F_Subs_MGN_L	NA	Left	Thalamus	NA
26665	ThalamNuclei lh volume LGN	Subcortical volume (Subregions)	Freesurfer subsegmentation	Volume of LGN in the left hemisphere generated by subcortical volumetric sub-segmentation of the Thalamic Nuclei	Volume of LGN (left hemisphere)	T1F_Subs_LGN_L	NA	Left	Thalamus	NA
26666	ThalamNuclei lh volume PuI	Subcortical volume (Subregions)	Freesurfer subsegmentation	Volume of PuI in the left hemisphere generated by subcortical volumetric sub-segmentation of the Thalamic Nuclei	Volume of PuI (left hemisphere)	T1F_Subs_PuI_L	NA	Left	Thalamus	NA
26667	ThalamNuclei lh volume PuM	Subcortical volume (Subregions)	Freesurfer subsegmentation	Volume of PuM in the left hemisphere generated by subcortical volumetric sub-segmentation of the Thalamic Nuclei	Volume of PuM (left hemisphere)	T1F_Subs_PuM_L	NA	Left	Thalamus	NA
26668	ThalamNuclei lh volume L-Sg	Subcortical volume (Subregions)	Freesurfer subsegmentation	Volume of L-Sg in the left hemisphere generated by subcortical volumetric sub-segmentation of the Thalamic Nuclei	Volume of LSg (left hemisphere)	T1F_Subs_LSg_L	NA	Left	Thalamus	NA
26669	ThalamNuclei lh volume VPL	Subcortical volume (Subregions)	Freesurfer subsegmentation	Volume of VPL in the left hemisphere generated by subcortical volumetric sub-segmentation of the Thalamic Nuclei	Volume of VPL (left hemisphere)	T1F_Subs_VPL_L	NA	Left	Thalamus	NA
26670	ThalamNuclei lh volume CM	Subcortical volume (Subregions)	Freesurfer subsegmentation	Volume of CM in the left hemisphere generated by subcortical volumetric sub-segmentation of the Thalamic Nuclei	Volume of CM (left hemisphere)	T1F_Subs_CM_L	NA	Left	Thalamus	NA
26671	ThalamNuclei lh volume VLa	Subcortical volume (Subregions)	Freesurfer subsegmentation	Volume of VLa in the left hemisphere generated by subcortical volumetric sub-segmentation of the Thalamic Nuclei	Volume of VLa (left hemisphere)	T1F_Subs_VLa_L	NA	Left	Thalamus	NA
26672	ThalamNuclei lh volume PuA	Subcortical volume (Subregions)	Freesurfer subsegmentation	Volume of PuA in the left hemisphere generated by subcortical volumetric sub-segmentation of the Thalamic Nuclei	Volume of PuA (left hemisphere)	T1F_Subs_PuA_L	NA	Left	Thalamus	NA
26673	ThalamNuclei lh volume MDm	Subcortical volume (Subregions)	Freesurfer subsegmentation	Volume of MDm in the left hemisphere generated by subcortical volumetric sub-segmentation of the Thalamic Nuclei	Volume of MDm (left hemisphere)	T1F_Subs_MDm_L	NA	Left	Thalamus	NA
26674	ThalamNuclei lh volume Pf	Subcortical volume (Subregions)	Freesurfer subsegmentation	Volume of Pf in the left hemisphere generated by subcortical volumetric sub-segmentation of the Thalamic Nuclei	Volume of Pf (left hemisphere)	T1F_Subs_Pf_L	NA	Left	Thalamus	NA
26675	ThalamNuclei lh volume VAmc	Subcortical volume (Subregions)	Freesurfer subsegmentation	Volume of VAmc in the left hemisphere generated by subcortical volumetric sub-segmentation of the Thalamic Nuclei	Volume of VAmc (left hemisphere)	T1F_Subs_VAmc_L	NA	Left	Thalamus	NA
26676	ThalamNuclei lh volume MDl	Subcortical volume (Subregions)	Freesurfer subsegmentation	Volume of MDl in the left hemisphere generated by subcortical volumetric sub-segmentation of the Thalamic Nuclei	Volume of MDl (left hemisphere)	T1F_Subs_MDl_L	NA	Left	Thalamus	NA
26677	ThalamNuclei lh volume CeM	Subcortical volume (Subregions)	Freesurfer subsegmentation	Volume of CeM in the left hemisphere generated by subcortical volumetric sub-segmentation of the Thalamic Nuclei	Volume of CeM (left hemisphere)	T1F_Subs_CeM_L	NA	Left	Thalamus	NA
26678	ThalamNuclei lh volume VA	Subcortical volume (Subregions)	Freesurfer subsegmentation	Volume of VA in the left hemisphere generated by subcortical volumetric sub-segmentation of the Thalamic Nuclei	Volume of VA (left hemisphere)	T1F_Subs_VA_L	NA	Left	Thalamus	NA
26679	ThalamNuclei lh volume MV(Re)	Subcortical volume (Subregions)	Freesurfer subsegmentation	Volume of MV(Re) in the left hemisphere generated by subcortical volumetric sub-segmentation of the Thalamic Nuclei	Volume of MV(Re) (left hemisphere)	T1F_Subs_MVRe_L	NA	Left	Thalamus	NA
26680	ThalamNuclei lh volume VM	Subcortical volume (Subregions)	Freesurfer subsegmentation	Volume of VM in the left hemisphere generated by subcortical volumetric sub-segmentation of the Thalamic Nuclei	Volume of VM (left hemisphere)	T1F_Subs_VM_L	NA	Left	Thalamus	NA
26681	ThalamNuclei lh volume CL	Subcortical volume (Subregions)	Freesurfer subsegmentation	Volume of CL in the left hemisphere generated by subcortical volumetric sub-segmentation of the Thalamic Nuclei	Volume of CL (left hemisphere)	T1F_Subs_CL_L	NA	Left	Thalamus	NA
26682	ThalamNuclei lh volume PuL	Subcortical volume (Subregions)	Freesurfer subsegmentation	Volume of PuL in the left hemisphere generated by subcortical volumetric sub-segmentation of the Thalamic Nuclei	Volume of PuL (left hemisphere)	T1F_Subs_PuL_L	NA	Left	Thalamus	NA
26683	ThalamNuclei lh volume Pt	Subcortical volume (Subregions)	Freesurfer subsegmentation	Volume of Pt in the left hemisphere generated by subcortical volumetric sub-segmentation of the Thalamic Nuclei	Volume of Pt (left hemisphere)	T1F_Subs_Pt_L	NA	Left	Thalamus	NA
26684	ThalamNuclei lh volume AV	Subcortical volume (Subregions)	Freesurfer subsegmentation	Volume of AV in the left hemisphere generated by subcortical volumetric sub-segmentation of the Thalamic Nuclei	Volume of AV (left hemisphere)	T1F_Subs_AV_L	NA	Left	Thalamus	NA
26685	ThalamNuclei lh volume Pc	Subcortical volume (Subregions)	Freesurfer subsegmentation	Volume of Pc in the left hemisphere generated by subcortical volumetric sub-segmentation of the Thalamic Nuclei	Volume of Pc (left hemisphere)	T1F_Subs_Pc_L	NA	Left	Thalamus	NA
26686	ThalamNuclei lh volume VLp	Subcortical volume (Subregions)	Freesurfer subsegmentation	Volume of VLp in the left hemisphere generated by subcortical volumetric sub-segmentation of the Thalamic Nuclei	Volume of VLp (left hemisphere)	T1F_Subs_VLp_L	NA	Left	Thalamus	NA
26687	ThalamNuclei lh volume LP	Subcortical volume (Subregions)	Freesurfer subsegmentation	Volume of LP in the left hemisphere generated by subcortical volumetric sub-segmentation of the Thalamic Nuclei	Volume of LP (left hemisphere)	T1F_Subs_LP_L	NA	Left	Thalamus	NA
26688	ThalamNuclei rh volume LGN	Subcortical volume (Subregions)	Freesurfer subsegmentation	Volume of LGN in the right hemisphere generated by subcortical volumetric sub-segmentation of the Thalamic Nuclei	Volume of LGN (right hemisphere)	T1F_Subs_LGN_R	NA	Right	Thalamus	NA
26689	ThalamNuclei rh volume MGN	Subcortical volume (Subregions)	Freesurfer subsegmentation	Volume of MGN in the right hemisphere generated by subcortical volumetric sub-segmentation of the Thalamic Nuclei	Volume of MGN (right hemisphere)	T1F_Subs_MGN_R	NA	Right	Thalamus	NA
26690	ThalamNuclei rh volume PuI	Subcortical volume (Subregions)	Freesurfer subsegmentation	Volume of PuI in the right hemisphere generated by subcortical volumetric sub-segmentation of the Thalamic Nuclei	Volume of PuI (right hemisphere)	T1F_Subs_PuI_R	NA	Right	Thalamus	NA
26691	ThalamNuclei rh volume PuM	Subcortical volume (Subregions)	Freesurfer subsegmentation	Volume of PuM in the right hemisphere generated by subcortical volumetric sub-segmentation of the Thalamic Nuclei	Volume of PuM (right hemisphere)	T1F_Subs_PuM_R	NA	Right	Thalamus	NA
26692	ThalamNuclei rh volume L-Sg	Subcortical volume (Subregions)	Freesurfer subsegmentation	Volume of L-Sg in the right hemisphere generated by subcortical volumetric sub-segmentation of the Thalamic Nuclei	Volume of LSg (right hemisphere)	T1F_Subs_LSg_R	NA	Right	Thalamus	NA
26693	ThalamNuclei rh volume VPL	Subcortical volume (Subregions)	Freesurfer subsegmentation	Volume of VPL in the right hemisphere generated by subcortical volumetric sub-segmentation of the Thalamic Nuclei	Volume of VPL (right hemisphere)	T1F_Subs_VPL_R	NA	Right	Thalamus	NA
26694	ThalamNuclei rh volume CM	Subcortical volume (Subregions)	Freesurfer subsegmentation	Volume of CM in the right hemisphere generated by subcortical volumetric sub-segmentation of the Thalamic Nuclei	Volume of CM (right hemisphere)	T1F_Subs_CM_R	NA	Right	Thalamus	NA
26695	ThalamNuclei rh volume VLa	Subcortical volume (Subregions)	Freesurfer subsegmentation	Volume of VLa in the right hemisphere generated by subcortical volumetric sub-segmentation of the Thalamic Nuclei	Volume of VLa (right hemisphere)	T1F_Subs_VLa_R	NA	Right	Thalamus	NA
26696	ThalamNuclei rh volume PuA	Subcortical volume (Subregions)	Freesurfer subsegmentation	Volume of PuA in the right hemisphere generated by subcortical volumetric sub-segmentation of the Thalamic Nuclei	Volume of PuA (right hemisphere)	T1F_Subs_PuA_R	NA	Right	Thalamus	NA
26697	ThalamNuclei rh volume MDm	Subcortical volume (Subregions)	Freesurfer subsegmentation	Volume of MDm in the right hemisphere generated by subcortical volumetric sub-segmentation of the Thalamic Nuclei	Volume of MDm (right hemisphere)	T1F_Subs_MDm_R	NA	Right	Thalamus	NA
26698	ThalamNuclei rh volume Pf	Subcortical volume (Subregions)	Freesurfer subsegmentation	Volume of Pf in the right hemisphere generated by subcortical volumetric sub-segmentation of the Thalamic Nuclei	Volume of Pf (right hemisphere)	T1F_Subs_Pf_R	NA	Right	Thalamus	NA
26699	ThalamNuclei rh volume VAmc	Subcortical volume (Subregions)	Freesurfer subsegmentation	Volume of VAmc in the right hemisphere generated by subcortical volumetric sub-segmentation of the Thalamic Nuclei	Volume of VAmc (right hemisphere)	T1F_Subs_VAmc_R	NA	Right	Thalamus	NA
26700	ThalamNuclei rh volume MDl	Subcortical volume (Subregions)	Freesurfer subsegmentation	Volume of MDl in the right hemisphere generated by subcortical volumetric sub-segmentation of the Thalamic Nuclei	Volume of MDl (right hemisphere)	T1F_Subs_MDl_R	NA	Right	Thalamus	NA
26701	ThalamNuclei rh volume VA	Subcortical volume (Subregions)	Freesurfer subsegmentation	Volume of VA in the right hemisphere generated by subcortical volumetric sub-segmentation of the Thalamic Nuclei	Volume of VA (right hemisphere)	T1F_Subs_VA_R	NA	Right	Thalamus	NA
26702	ThalamNuclei rh volume MV(Re)	Subcortical volume (Subregions)	Freesurfer subsegmentation	Volume of MV(Re) in the right hemisphere generated by subcortical volumetric sub-segmentation of the Thalamic Nuclei	Volume of MV(Re) (right hemisphere)	T1F_Subs_MVRe_R	NA	Right	Thalamus	NA
26703	ThalamNuclei rh volume CeM	Subcortical volume (Subregions)	Freesurfer subsegmentation	Volume of CeM in the right hemisphere generated by subcortical volumetric sub-segmentation of the Thalamic Nuclei	Volume of CeM (right hemisphere)	T1F_Subs_CeM_R	NA	Right	Thalamus	NA
26704	ThalamNuclei rh volume VM	Subcortical volume (Subregions)	Freesurfer subsegmentation	Volume of VM in the right hemisphere generated by subcortical volumetric sub-segmentation of the Thalamic Nuclei	Volume of VM (right hemisphere)	T1F_Subs_VM_R	NA	Right	Thalamus	NA
26705	ThalamNuclei rh volume PuL	Subcortical volume (Subregions)	Freesurfer subsegmentation	Volume of PuL in the right hemisphere generated by subcortical volumetric sub-segmentation of the Thalamic Nuclei	Volume of PuL (right hemisphere)	T1F_Subs_PuL_R	NA	Right	Thalamus	NA
26706	ThalamNuclei rh volume CL	Subcortical volume (Subregions)	Freesurfer subsegmentation	Volume of CL in the right hemisphere generated by subcortical volumetric sub-segmentation of the Thalamic Nuclei	Volume of CL (right hemisphere)	T1F_Subs_CL_R	NA	Right	Thalamus	NA
26707	ThalamNuclei rh volume VLp	Subcortical volume (Subregions)	Freesurfer subsegmentation	Volume of VLp in the right hemisphere generated by subcortical volumetric sub-segmentation of the Thalamic Nuclei	Volume of VLp (right hemisphere)	T1F_Subs_VLp_R	NA	Right	Thalamus	NA
26708	ThalamNuclei rh volume Pc	Subcortical volume (Subregions)	Freesurfer subsegmentation	Volume of Pc in the right hemisphere generated by subcortical volumetric sub-segmentation of the Thalamic Nuclei	Volume of Pc (right hemisphere)	T1F_Subs_Pc_R	NA	Right	Thalamus	NA
26709	ThalamNuclei rh volume Pt	Subcortical volume (Subregions)	Freesurfer subsegmentation	Volume of Pt in the right hemisphere generated by subcortical volumetric sub-segmentation of the Thalamic Nuclei	Volume of Pt (right hemisphere)	T1F_Subs_Pt_R	NA	Right	Thalamus	NA
26710	ThalamNuclei rh volume AV	Subcortical volume (Subregions)	Freesurfer subsegmentation	Volume of AV in the right hemisphere generated by subcortical volumetric sub-segmentation of the Thalamic Nuclei	Volume of AV (right hemisphere)	T1F_Subs_AV_R	NA	Right	Thalamus	NA
26711	ThalamNuclei rh volume LP	Subcortical volume (Subregions)	Freesurfer subsegmentation	Volume of LP in the right hemisphere generated by subcortical volumetric sub-segmentation of the Thalamic Nuclei	Volume of LP (right hemisphere)	T1F_Subs_LP_R	NA	Right	Thalamus	NA
26712	ThalamNuclei lh volume LD	Subcortical volume (Subregions)	Freesurfer subsegmentation	Volume of LD in the left hemisphere generated by subcortical volumetric sub-segmentation of the Thalamic Nuclei	Volume of LD (left hemisphere)	T1F_Subs_LD_L	NA	Left	Thalamus	NA
26713	ThalamNuclei rh volume LD	Subcortical volume (Subregions)	Freesurfer subsegmentation	Volume of LD in the right hemisphere generated by subcortical volumetric sub-segmentation of the Thalamic Nuclei	Volume of LD (right hemisphere)	T1F_Subs_LD_R	NA	Right	Thalamus	NA
26714	ThalamNuclei lh volume Whole-thalamus	Subcortical volume (Subregions)	Freesurfer subsegmentation	Volume of Whole-thalamus in the left hemisphere generated by subcortical volumetric sub-segmentation of the Thalamic Nuclei	Volume of Wholethalamus (left hemisphere)	T1F_Subs_thalamus_L	THA	Left	Thalamus	Thalamus
26715	ThalamNuclei rh volume Whole-thalamus	Subcortical volume (Subregions)	Freesurfer subsegmentation	Volume of Whole-thalamus in the right hemisphere generated by subcortical volumetric sub-segmentation of the Thalamic Nuclei	Volume of Wholethalamus (right hemisphere)	T1F_Subs_thalamus_R	THA	Right	Thalamus	Thalamus
26716	Brainstem global volume Medulla	Brainstem volume	Freesurfer subsegmentation	Volume of Medulla in the whole brain generated by subcortical volumetric sub-segmentation of the Brainstem	Volume of Medulla (whole brain)	T1F_Subs_Medulla	NA	Global	NA	NA
26717	Brainstem global volume Pons	Brainstem volume	Freesurfer subsegmentation	Volume of Pons in the whole brain generated by subcortical volumetric sub-segmentation of the Brainstem	Volume of Pons (whole brain)	T1F_Subs_Pons	NA	Global	NA	NA
26718	Brainstem global volume SCP	Brainstem volume	Freesurfer subsegmentation	Volume of SCP in the whole brain generated by subcortical volumetric sub-segmentation of the Brainstem	Volume of SCP (whole brain)	T1F_Subs_SCP	NA	Global	NA	NA
26719	Brainstem global volume Midbrain	Brainstem volume	Freesurfer subsegmentation	Volume of Midbrain in the whole brain generated by subcortical volumetric sub-segmentation of the Brainstem	Volume of Midbrain (whole brain)	T1F_Subs_Midbrain	NA	Global	NA	NA
26720	Brainstem global volume Whole-brainstem	Brainstem volume	Freesurfer subsegmentation	Volume of Whole-brainstem in the whole brain generated by subcortical volumetric sub-segmentation of the Brainstem	Volume of Wholebrainstem (whole brain)	T1F_Subs_brainstem	NA	Global	NA	NA
26789	aparc-Desikan lh volume bankssts	Cortical volume	Freesurfer desikan white	Volume of Banks superior temporal sulcus in the left hemisphere generated by parcellation of the white surface using Desikan-Killiany parcellation	Volume of Banks superior temporal sulcus (left hemisphere)	T1F_W_Vobankssts_L	STSb	Left	Temporal	Banks superior temporal sulcus
26790	aparc-Desikan lh volume caudalanteriorcingulate	Cortical volume	Freesurfer desikan white	Volume of Cingulate Gyrus, caudal anterior in the left hemisphere generated by parcellation of the white surface using Desikan-Killiany parcellation	Volume of caudalAntcingulate (left hemisphere)	T1F_W_VoCaudAntCing_L	CGca	Left	Limbic	Cingulate Gyrus, caudal anterior
26791	aparc-Desikan lh volume caudalmiddlefrontal	Cortical volume	Freesurfer desikan white	Volume of Frontal Medial Cortex, caudal in the left hemisphere generated by parcellation of the white surface using Desikan-Killiany parcellation	Volume of Frontal Medial Cortex, caudal (left hemisphere)	T1F_W_VoCaudMidfront_L	FMCc	Left	Frontal	Frontal Medial Cortex, caudal
26792	aparc-Desikan lh volume cuneus	Cortical volume	Freesurfer desikan white	Volume of Cuneal Cortex in the left hemisphere generated by parcellation of the white surface using Desikan-Killiany parcellation	Volume of Cuneal Cortex (left hemisphere)	T1F_W_Vocuneus_L	CuC	Left	Occipital	Cuneal Cortex
26793	aparc-Desikan lh volume entorhinal	Cortical volume	Freesurfer desikan white	Volume of Entorhinal cortex in the left hemisphere generated by parcellation of the white surface using Desikan-Killiany parcellation	Volume of Entorhinal cortex (left hemisphere)	T1F_W_Voentorhinal_L	EnC	Left	Temporal	Entorhinal cortex
26794	aparc-Desikan lh volume fusiform	Cortical volume	Freesurfer desikan white	Volume of Fusiform Gyrus in the left hemisphere generated by parcellation of the white surface using Desikan-Killiany parcellation	Volume of Fusiform Gyrus (left hemisphere)	T1F_W_Vofusiform_L	FusG	Left	Occipital	Fusiform Gyrus
26795	aparc-Desikan lh volume inferiorparietal	Cortical volume	Freesurfer desikan white	Volume of Inferior Parietal Lobule in the left hemisphere generated by parcellation of the white surface using Desikan-Killiany parcellation	Volume of Inferior Parietal Lobule (left hemisphere)	T1F_W_VoInfPar_L	IPL	Left	Parietal	Inferior Parietal Lobule
26796	aparc-Desikan lh volume inferiortemporal	Cortical volume	Freesurfer desikan white	Volume of Inferior Temporal Gyrus in the left hemisphere generated by parcellation of the white surface using Desikan-Killiany parcellation	Volume of Inferior Temporal Gyrus (left hemisphere)	T1F_W_VoInfTemp_L	ITG	Left	Temporal	Inferior Temporal Gyrus
26797	aparc-Desikan lh volume isthmuscingulate	Cortical volume	Freesurfer desikan white	Volume of Cingulate Gyrus, isthmus in the left hemisphere generated by parcellation of the white surface using Desikan-Killiany parcellation	Volume of Cingulate Gyrus, isthmus (left hemisphere)	T1F_W_VoisthmusCing_L	CGi	Left	Limbic	Cingulate Gyrus, isthmus
26798	aparc-Desikan lh volume lateraloccipital	Cortical volume	Freesurfer desikan white	Volume of Lateral Occipital Cortex in the left hemisphere generated by parcellation of the white surface using Desikan-Killiany parcellation	Volume of Lateral Occipital Cortex (left hemisphere)	T1F_W_VoLatoccipital_L	LOC	Left	Occipital	Lateral Occipital Cortex
26799	aparc-Desikan lh volume lateralorbitofrontal	Cortical volume	Freesurfer desikan white	Volume of Lateral orbitofrontal cortex in the left hemisphere generated by parcellation of the white surface using Desikan-Killiany parcellation	Volume of Lateral orbitofrontal cortex (left hemisphere)	T1F_W_VoLatOrbFront_L	IOFC	Left	Frontal	Lateral orbitofrontal cortex
26800	aparc-Desikan lh volume lingual	Cortical volume	Freesurfer desikan white	Volume of Lingual Gyrus in the left hemisphere generated by parcellation of the white surface using Desikan-Killiany parcellation	Volume of Lingual Gyrus (left hemisphere)	T1F_W_Volingual_L	LG	Left	Occipital	Lingual Gyrus
26801	aparc-Desikan lh volume medialorbitofrontal	Cortical volume	Freesurfer desikan white	Volume of Medial Orbitofrontal Cortex in the left hemisphere generated by parcellation of the white surface using Desikan-Killiany parcellation	Volume of Medorbitofrontal (left hemisphere)	T1F_W_VoMedOrbFront_L	MOFC	Left	Frontal	Medial Orbitofrontal Cortex
26802	aparc-Desikan lh volume middletemporal	Cortical volume	Freesurfer desikan white	Volume of Middle Temporal Gyrus in the left hemisphere generated by parcellation of the white surface using Desikan-Killiany parcellation	Volume of Middle Temporal Gyrus (left hemisphere)	T1F_W_VoMidTemp_L	MTG	Left	Temporal	Middle Temporal Gyrus
26803	aparc-Desikan lh volume parahippocampal	Cortical volume	Freesurfer desikan white	Volume of Parahippocampal Gyrus in the left hemisphere generated by parcellation of the white surface using Desikan-Killiany parcellation	Volume of Parahippocampal Gyrus (left hemisphere)	T1F_W_VoparaHippocam_L	ParaHIP	Left	Temporal	Parahippocampal Gyrus
26804	aparc-Desikan lh volume paracentral	Cortical volume	Freesurfer desikan white	Volume of Paracentral lobule in the left hemisphere generated by parcellation of the white surface using Desikan-Killiany parcellation	Volume of Paracentral lobule (left hemisphere)	T1F_W_VoParacent_L	ParaCL	Left	Frontal	Paracentral lobule
26805	aparc-Desikan lh volume parsopercularis	Cortical volume	Freesurfer desikan white	Volume of Inferior Frontal Gyrus, pars opercularis in the left hemisphere generated by parcellation of the white surface using Desikan-Killiany parcellation	Volume of Inferior Frontal Gyrus, pars opercularis (left hemisphere)	T1F_W_VoParsoPercul_L	IFGop	Left	Frontal	Inferior Frontal Gyrus, pars opercularis
26806	aparc-Desikan lh volume parsorbitalis	Cortical volume	Freesurfer desikan white	Volume of Inferior Frontal Gyrus, pars orbitalis in the left hemisphere generated by parcellation of the white surface using Desikan-Killiany parcellation	Volume of Inferior Frontal Gyrus, pars orbitalis (left hemisphere)	T1F_W_Voparsorbitalis_L	IFGor	Left	Frontal	Inferior Frontal Gyrus, pars orbitalis
26807	aparc-Desikan lh volume parstriangularis	Cortical volume	Freesurfer desikan white	Volume of Inferior Frontal Gyrus, pars triangularis in the left hemisphere generated by parcellation of the white surface using Desikan-Killiany parcellation	Volume of Inferior Frontal Gyrus, pars triangularis (left hemisphere)	T1F_W_Voparstriang_L	IFGtr	Left	Frontal	Inferior Frontal Gyrus, pars triangularis
26808	aparc-Desikan lh volume pericalcarine	Cortical volume	Freesurfer desikan white	Volume of Pericalcarine cortex in the left hemisphere generated by parcellation of the white surface using Desikan-Killiany parcellation	Volume of Pericalcarine cortex (left hemisphere)	T1F_W_Vopericalcarine_L	PeriCal	Left	Occipital	Pericalcarine cortex
26809	aparc-Desikan lh volume postcentral	Cortical volume	Freesurfer desikan white	Volume of Postcentral Gyrus in the left hemisphere generated by parcellation of the white surface using Desikan-Killiany parcellation	Volume of Postcentral Gyrus (left hemisphere)	T1F_W_Vopostcentral_L	PostCG	Left	Parietal	Postcentral Gyrus
26810	aparc-Desikan lh volume posteriorcingulate	Cortical volume	Freesurfer desikan white	Volume of Cingulate Gyrus, posterior in the left hemisphere generated by parcellation of the white surface using Desikan-Killiany parcellation	Volume of Cingulate Gyrus, posterior (left hemisphere)	T1F_W_VoPostCing_L	CGp	Left	Limbic	Cingulate Gyrus, posterior
26811	aparc-Desikan lh volume precentral	Cortical volume	Freesurfer desikan white	Volume of Precentral Gyrus in the left hemisphere generated by parcellation of the white surface using Desikan-Killiany parcellation	Volume of Precentral Gyrus (left hemisphere)	T1F_W_Voprecentral_L	PreCG	Left	Frontal	Precentral Gyrus
26812	aparc-Desikan lh volume precuneus	Cortical volume	Freesurfer desikan white	Volume of PreCuneal Cortex in the left hemisphere generated by parcellation of the white surface using Desikan-Killiany parcellation	Volume of PreCuneal Cortex (left hemisphere)	T1F_W_Voprecuneus_L	PreCuC	Left	Occipital	PreCuneal Cortex
26813	aparc-Desikan lh volume rostralanteriorcingulate	Cortical volume	Freesurfer desikan white	Volume of Cingulate Gyrus, rostral anterior in the left hemisphere generated by parcellation of the white surface using Desikan-Killiany parcellation	Volume of rostralAntcingulate (left hemisphere)	T1F_W_VoRostAntCing_L	CGra	Left	Limbic	Cingulate Gyrus, rostral anterior
26814	aparc-Desikan lh volume rostralmiddlefrontal	Cortical volume	Freesurfer desikan white	Volume of Frontal Medial Cortex, rostral in the left hemisphere generated by parcellation of the white surface using Desikan-Killiany parcellation	Volume of Frontal Medial Cortex, rostral (left hemisphere)	T1F_W_VoRostMidfront_L	FMCr	Left	Frontal	Frontal Medial Cortex, rostral
26815	aparc-Desikan lh volume superiorfrontal	Cortical volume	Freesurfer desikan white	Volume of Superior Frontal Gyrus in the left hemisphere generated by parcellation of the white surface using Desikan-Killiany parcellation	Volume of Superior Frontal Gyrus (left hemisphere)	T1F_W_VoSupfront_L	SFG	Left	Frontal	Superior Frontal Gyrus
26816	aparc-Desikan lh volume superiorparietal	Cortical volume	Freesurfer desikan white	Volume of Superior Parietal Lobule in the left hemisphere generated by parcellation of the white surface using Desikan-Killiany parcellation	Volume of Superior Parietal Lobule (left hemisphere)	T1F_W_VoSupPar_L	SPL	Left	Parietal	Superior Parietal Lobule
26817	aparc-Desikan lh volume superiortemporal	Cortical volume	Freesurfer desikan white	Volume of Superior Temporal Gyrus in the left hemisphere generated by parcellation of the white surface using Desikan-Killiany parcellation	Volume of Superior Temporal Gyrus (left hemisphere)	T1F_W_VoSupTemp_L	STG	Left	Temporal	Superior Temporal Gyrus
26818	aparc-Desikan lh volume supramarginal	Cortical volume	Freesurfer desikan white	Volume of Supramarginal Gyrus in the left hemisphere generated by parcellation of the white surface using Desikan-Killiany parcellation	Volume of Supramarginal Gyrus (left hemisphere)	T1F_W_Vosupramarginal_L	SMG	Left	Parietal	Supramarginal Gyrus
26819	aparc-Desikan lh volume frontalpole	Cortical volume	Freesurfer desikan white	Volume of Frontal Pole in the left hemisphere generated by parcellation of the white surface using Desikan-Killiany parcellation	Volume of Frontal Pole (left hemisphere)	T1F_W_Vofrontpole_L	FP	Left	Frontal	Frontal Pole
26820	aparc-Desikan lh volume transversetemporal	Cortical volume	Freesurfer desikan white	Volume of Transverse temporal gyrus in the left hemisphere generated by parcellation of the white surface using Desikan-Killiany parcellation	Volume of Transverse temporal gyrus (left hemisphere)	T1F_W_VoTransvTemp_L	TTG	Left	Temporal	Transverse temporal gyrus
26821	aparc-Desikan lh volume insula	Cortical volume	Freesurfer desikan white	Volume of Insular Cortex in the left hemisphere generated by parcellation of the white surface using Desikan-Killiany parcellation	Volume of Insular Cortex (left hemisphere)	T1F_W_Voinsula_L	InC	Left	Insular	Insular Cortex
26890	aparc-Desikan rh volume bankssts	Cortical volume	Freesurfer desikan white	Volume of Banks superior temporal sulcus in the right hemisphere generated by parcellation of the white surface using Desikan-Killiany parcellation	Volume of Banks superior temporal sulcus (right hemisphere)	T1F_W_Vobankssts_R	STSb	Right	Temporal	Banks superior temporal sulcus
26891	aparc-Desikan rh volume caudalanteriorcingulate	Cortical volume	Freesurfer desikan white	Volume of Cingulate Gyrus, caudal anterior in the right hemisphere generated by parcellation of the white surface using Desikan-Killiany parcellation	Volume of caudalAntcingulate (right hemisphere)	T1F_W_VoCaudAntCing_R	CGca	Right	Limbic	Cingulate Gyrus, caudal anterior
26892	aparc-Desikan rh volume caudalmiddlefrontal	Cortical volume	Freesurfer desikan white	Volume of Frontal Medial Cortex, caudal in the right hemisphere generated by parcellation of the white surface using Desikan-Killiany parcellation	Volume of Frontal Medial Cortex, caudal (right hemisphere)	T1F_W_VoCaudMidfront_R	FMCc	Right	Frontal	Frontal Medial Cortex, caudal
26893	aparc-Desikan rh volume cuneus	Cortical volume	Freesurfer desikan white	Volume of Cuneal Cortex in the right hemisphere generated by parcellation of the white surface using Desikan-Killiany parcellation	Volume of Cuneal Cortex (right hemisphere)	T1F_W_Vocuneus_R	CuC	Right	Occipital	Cuneal Cortex
26894	aparc-Desikan rh volume entorhinal	Cortical volume	Freesurfer desikan white	Volume of Entorhinal cortex in the right hemisphere generated by parcellation of the white surface using Desikan-Killiany parcellation	Volume of Entorhinal cortex (right hemisphere)	T1F_W_Voentorhinal_R	EnC	Right	Temporal	Entorhinal cortex
26895	aparc-Desikan rh volume fusiform	Cortical volume	Freesurfer desikan white	Volume of Fusiform Gyrus in the right hemisphere generated by parcellation of the white surface using Desikan-Killiany parcellation	Volume of Fusiform Gyrus (right hemisphere)	T1F_W_Vofusiform_R	FusG	Right	Occipital	Fusiform Gyrus
26896	aparc-Desikan rh volume inferiorparietal	Cortical volume	Freesurfer desikan white	Volume of Inferior Parietal Lobule in the right hemisphere generated by parcellation of the white surface using Desikan-Killiany parcellation	Volume of Inferior Parietal Lobule (right hemisphere)	T1F_W_VoInfPar_R	IPL	Right	Parietal	Inferior Parietal Lobule
26897	aparc-Desikan rh volume inferiortemporal	Cortical volume	Freesurfer desikan white	Volume of Inferior Temporal Gyrus in the right hemisphere generated by parcellation of the white surface using Desikan-Killiany parcellation	Volume of Inferior Temporal Gyrus (right hemisphere)	T1F_W_VoInfTemp_R	ITG	Right	Temporal	Inferior Temporal Gyrus
26898	aparc-Desikan rh volume isthmuscingulate	Cortical volume	Freesurfer desikan white	Volume of Cingulate Gyrus, isthmus in the right hemisphere generated by parcellation of the white surface using Desikan-Killiany parcellation	Volume of Cingulate Gyrus, isthmus (right hemisphere)	T1F_W_VoisthmusCing_R	CGi	Right	Limbic	Cingulate Gyrus, isthmus
26899	aparc-Desikan rh volume lateraloccipital	Cortical volume	Freesurfer desikan white	Volume of Lateral Occipital Cortex in the right hemisphere generated by parcellation of the white surface using Desikan-Killiany parcellation	Volume of Lateral Occipital Cortex (right hemisphere)	T1F_W_VoLatoccipital_R	LOC	Right	Occipital	Lateral Occipital Cortex
26900	aparc-Desikan rh volume lateralorbitofrontal	Cortical volume	Freesurfer desikan white	Volume of Lateral orbitofrontal cortex in the right hemisphere generated by parcellation of the white surface using Desikan-Killiany parcellation	Volume of Lateral orbitofrontal cortex (right hemisphere)	T1F_W_VoLatOrbFront_R	IOFC	Right	Frontal	Lateral orbitofrontal cortex
26901	aparc-Desikan rh volume lingual	Cortical volume	Freesurfer desikan white	Volume of Lingual Gyrus in the right hemisphere generated by parcellation of the white surface using Desikan-Killiany parcellation	Volume of Lingual Gyrus (right hemisphere)	T1F_W_Volingual_R	LG	Right	Occipital	Lingual Gyrus
26902	aparc-Desikan rh volume medialorbitofrontal	Cortical volume	Freesurfer desikan white	Volume of Medial Orbitofrontal Cortex in the right hemisphere generated by parcellation of the white surface using Desikan-Killiany parcellation	Volume of Medorbitofrontal (right hemisphere)	T1F_W_VoMedOrbFront_R	MOFC	Right	Frontal	Medial Orbitofrontal Cortex
26903	aparc-Desikan rh volume middletemporal	Cortical volume	Freesurfer desikan white	Volume of Middle Temporal Gyrus in the right hemisphere generated by parcellation of the white surface using Desikan-Killiany parcellation	Volume of Middle Temporal Gyrus (right hemisphere)	T1F_W_VoMidTemp_R	MTG	Right	Temporal	Middle Temporal Gyrus
26904	aparc-Desikan rh volume parahippocampal	Cortical volume	Freesurfer desikan white	Volume of Parahippocampal Gyrus in the right hemisphere generated by parcellation of the white surface using Desikan-Killiany parcellation	Volume of Parahippocampal Gyrus (right hemisphere)	T1F_W_VoparaHippocam_R	ParaHIP	Right	Temporal	Parahippocampal Gyrus
26905	aparc-Desikan rh volume paracentral	Cortical volume	Freesurfer desikan white	Volume of Paracentral lobule in the right hemisphere generated by parcellation of the white surface using Desikan-Killiany parcellation	Volume of Paracentral lobule (right hemisphere)	T1F_W_VoParacent_R	ParaCL	Right	Frontal	Paracentral lobule
26906	aparc-Desikan rh volume parsopercularis	Cortical volume	Freesurfer desikan white	Volume of Inferior Frontal Gyrus, pars opercularis in the right hemisphere generated by parcellation of the white surface using Desikan-Killiany parcellation	Volume of Inferior Frontal Gyrus, pars opercularis (right hemisphere)	T1F_W_VoParsoPercul_R	IFGop	Right	Frontal	Inferior Frontal Gyrus, pars opercularis
26907	aparc-Desikan rh volume parsorbitalis	Cortical volume	Freesurfer desikan white	Volume of Inferior Frontal Gyrus, pars orbitalis in the right hemisphere generated by parcellation of the white surface using Desikan-Killiany parcellation	Volume of Inferior Frontal Gyrus, pars orbitalis (right hemisphere)	T1F_W_Voparsorbitalis_R	IFGor	Right	Frontal	Inferior Frontal Gyrus, pars orbitalis
26908	aparc-Desikan rh volume parstriangularis	Cortical volume	Freesurfer desikan white	Volume of Inferior Frontal Gyrus, pars triangularis in the right hemisphere generated by parcellation of the white surface using Desikan-Killiany parcellation	Volume of Inferior Frontal Gyrus, pars triangularis (right hemisphere)	T1F_W_Voparstriang_R	IFGtr	Right	Frontal	Inferior Frontal Gyrus, pars triangularis
26909	aparc-Desikan rh volume pericalcarine	Cortical volume	Freesurfer desikan white	Volume of Pericalcarine cortex in the right hemisphere generated by parcellation of the white surface using Desikan-Killiany parcellation	Volume of Pericalcarine cortex (right hemisphere)	T1F_W_Vopericalcarine_R	PeriCal	Right	Occipital	Pericalcarine cortex
26910	aparc-Desikan rh volume postcentral	Cortical volume	Freesurfer desikan white	Volume of Postcentral Gyrus in the right hemisphere generated by parcellation of the white surface using Desikan-Killiany parcellation	Volume of Postcentral Gyrus (right hemisphere)	T1F_W_Vopostcentral_R	PostCG	Right	Parietal	Postcentral Gyrus
26911	aparc-Desikan rh volume posteriorcingulate	Cortical volume	Freesurfer desikan white	Volume of Cingulate Gyrus, posterior in the right hemisphere generated by parcellation of the white surface using Desikan-Killiany parcellation	Volume of Cingulate Gyrus, posterior (right hemisphere)	T1F_W_VoPostCing_R	CGp	Right	Limbic	Cingulate Gyrus, posterior
26912	aparc-Desikan rh volume precentral	Cortical volume	Freesurfer desikan white	Volume of Precentral Gyrus in the right hemisphere generated by parcellation of the white surface using Desikan-Killiany parcellation	Volume of Precentral Gyrus (right hemisphere)	T1F_W_Voprecentral_R	PreCG	Right	Frontal	Precentral Gyrus
26913	aparc-Desikan rh volume precuneus	Cortical volume	Freesurfer desikan white	Volume of PreCuneal Cortex in the right hemisphere generated by parcellation of the white surface using Desikan-Killiany parcellation	Volume of PreCuneal Cortex (right hemisphere)	T1F_W_Voprecuneus_R	PreCuC	Right	Occipital	PreCuneal Cortex
26914	aparc-Desikan rh volume rostralanteriorcingulate	Cortical volume	Freesurfer desikan white	Volume of Cingulate Gyrus, rostral anterior in the right hemisphere generated by parcellation of the white surface using Desikan-Killiany parcellation	Volume of rostralAntcingulate (right hemisphere)	T1F_W_VoRostAntCing_R	CGra	Right	Limbic	Cingulate Gyrus, rostral anterior
26915	aparc-Desikan rh volume rostralmiddlefrontal	Cortical volume	Freesurfer desikan white	Volume of Frontal Medial Cortex, rostral in the right hemisphere generated by parcellation of the white surface using Desikan-Killiany parcellation	Volume of Frontal Medial Cortex, rostral (right hemisphere)	T1F_W_VoRostMidfront_R	FMCr	Right	Frontal	Frontal Medial Cortex, rostral
26916	aparc-Desikan rh volume superiorfrontal	Cortical volume	Freesurfer desikan white	Volume of Superior Frontal Gyrus in the right hemisphere generated by parcellation of the white surface using Desikan-Killiany parcellation	Volume of Superior Frontal Gyrus (right hemisphere)	T1F_W_VoSupfront_R	SFG	Right	Frontal	Superior Frontal Gyrus
26917	aparc-Desikan rh volume superiorparietal	Cortical volume	Freesurfer desikan white	Volume of Superior Parietal Lobule in the right hemisphere generated by parcellation of the white surface using Desikan-Killiany parcellation	Volume of Superior Parietal Lobule (right hemisphere)	T1F_W_VoSupPar_R	SPL	Right	Parietal	Superior Parietal Lobule
26918	aparc-Desikan rh volume superiortemporal	Cortical volume	Freesurfer desikan white	Volume of Superior Temporal Gyrus in the right hemisphere generated by parcellation of the white surface using Desikan-Killiany parcellation	Volume of Superior Temporal Gyrus (right hemisphere)	T1F_W_VoSupTemp_R	STG	Right	Temporal	Superior Temporal Gyrus
26919	aparc-Desikan rh volume supramarginal	Cortical volume	Freesurfer desikan white	Volume of Supramarginal Gyrus in the right hemisphere generated by parcellation of the white surface using Desikan-Killiany parcellation	Volume of Supramarginal Gyrus (right hemisphere)	T1F_W_Vosupramarginal_R	SMG	Right	Parietal	Supramarginal Gyrus
26920	aparc-Desikan rh volume frontalpole	Cortical volume	Freesurfer desikan white	Volume of Frontal Pole in the right hemisphere generated by parcellation of the white surface using Desikan-Killiany parcellation	Volume of Frontal Pole (right hemisphere)	T1F_W_Vofrontpole_R	FP	Right	Frontal	Frontal Pole
26921	aparc-Desikan rh volume transversetemporal	Cortical volume	Freesurfer desikan white	Volume of Transverse temporal gyrus in the right hemisphere generated by parcellation of the white surface using Desikan-Killiany parcellation	Volume of Transverse temporal gyrus (right hemisphere)	T1F_W_VoTransvTemp_R	TTG	Right	Temporal	Transverse temporal gyrus
26922	aparc-Desikan rh volume insula	Cortical volume	Freesurfer desikan white	Volume of Insular Cortex in the right hemisphere generated by parcellation of the white surface using Desikan-Killiany parcellation	Volume of Insular Cortex (right hemisphere)	T1F_W_Voinsula_R	InC	Right	Insular	Insular Cortex
27087	BA-exvivo lh volume BA1	Cortical volume	Freesurfer BA exvivo	Volume of Brodmann Area 1 in the left hemisphere generated by parcellation of the white surface using BA_exvivo parcellation	Volume of Brodmann Area 1 (left hemisphere)	T1F_BAex_VoBA1_L	BA1	Left	Parietal	Brodmann Area 1
27088	BA-exvivo lh volume BA2	Cortical volume	Freesurfer BA exvivo	Volume of Brodmann Area 2 in the left hemisphere generated by parcellation of the white surface using BA_exvivo parcellation	Volume of Brodmann Area 2 (left hemisphere)	T1F_BAex_VoBA2_L	BA2	Left	Parietal	Brodmann Area 2
27089	BA-exvivo lh volume BA3a	Cortical volume	Freesurfer BA exvivo	Volume of Brodmann Area 3a in the left hemisphere generated by parcellation of the white surface using BA_exvivo parcellation	Volume of Brodmann Area 3a (left hemisphere)	T1F_BAex_VoBA3a_L	BA3a	Left	Parietal	Brodmann Area 3a
27090	BA-exvivo lh volume BA3b	Cortical volume	Freesurfer BA exvivo	Volume of Brodmann Area 3b in the left hemisphere generated by parcellation of the white surface using BA_exvivo parcellation	Volume of Brodmann Area 3b (left hemisphere)	T1F_BAex_VoBA3b_L	BA3b	Left	Parietal	Brodmann Area 3b
27091	BA-exvivo lh volume BA4a	Cortical volume	Freesurfer BA exvivo	Volume of Brodmann Area 4a in the left hemisphere generated by parcellation of the white surface using BA_exvivo parcellation	Volume of Brodmann Area 4a (left hemisphere)	T1F_BAex_VoBA4a_L	BA4a	Left	Frontal	Brodmann Area 4a
27092	BA-exvivo lh volume BA4p	Cortical volume	Freesurfer BA exvivo	Volume of Brodmann Area 4p in the left hemisphere generated by parcellation of the white surface using BA_exvivo parcellation	Volume of Brodmann Area 4p (left hemisphere)	T1F_BAex_VoBA4p_L	BA4p	Left	Frontal	Brodmann Area 4p
27093	BA-exvivo lh volume BA6	Cortical volume	Freesurfer BA exvivo	Volume of Brodmann Area 6 in the left hemisphere generated by parcellation of the white surface using BA_exvivo parcellation	Volume of Brodmann Area 6 (left hemisphere)	T1F_BAex_VoBA6_L	BA6	Left	Frontal	Brodmann Area 6
27094	BA-exvivo lh volume BA44	Cortical volume	Freesurfer BA exvivo	Volume of Brodmann Area 44 in the left hemisphere generated by parcellation of the white surface using BA_exvivo parcellation	Volume of Brodmann Area 44 (left hemisphere)	T1F_BAex_VoBA44_L	BA44	Left	Frontal	Brodmann Area 44
27095	BA-exvivo lh volume BA45	Cortical volume	Freesurfer BA exvivo	Volume of Brodmann Area 45 in the left hemisphere generated by parcellation of the white surface using BA_exvivo parcellation	Volume of Brodmann Area 45 (left hemisphere)	T1F_BAex_VoBA45_L	BA45	Left	Frontal	Brodmann Area 45
27096	BA-exvivo lh volume V1	Cortical volume	Freesurfer BA exvivo	Volume of Brodmann Area V1 in the left hemisphere generated by parcellation of the white surface using BA_exvivo parcellation	Volume of Brodmann Area V1 (left hemisphere)	T1F_BAex_VoV1_L	BA17	Left	Occipital	Brodmann Area V1
27097	BA-exvivo lh volume V2	Cortical volume	Freesurfer BA exvivo	Volume of Brodmann Area V2 in the left hemisphere generated by parcellation of the white surface using BA_exvivo parcellation	Volume of Brodmann Area V2 (left hemisphere)	T1F_BAex_VoV2_L	BA18	Left	Occipital	Brodmann Area V2
27098	BA-exvivo lh volume MT	Cortical volume	Freesurfer BA exvivo	Volume of Brodmann Area V5 in the left hemisphere generated by parcellation of the white surface using BA_exvivo parcellation	Volume of Brodmann Area V5 (left hemisphere)	T1F_BAex_VoMT_L	BAV5	Left	Occipital	Brodmann Area V5
27099	BA-exvivo lh volume perirhinal	Cortical volume	Freesurfer BA exvivo	Volume of Perirhinal cortex in the left hemisphere generated by parcellation of the white surface using BA_exvivo parcellation	Volume of Perirhinal cortex (left hemisphere)	T1F_BAex_Voperirhinal_L	PnC	Left	Temporal	Perirhinal cortex
27100	BA-exvivo lh volume entorhinal	Cortical volume	Freesurfer BA exvivo	Volume of Entorhinal cortex in the left hemisphere generated by parcellation of the white surface using BA_exvivo parcellation	Volume of Entorhinal cortex (left hemisphere)	T1F_BAex_Voentorhinal_L	EnC	Left	Temporal	Entorhinal cortex
27129	BA-exvivo rh volume BA1	Cortical volume	Freesurfer BA exvivo	Volume of Brodmann Area 1 in the right hemisphere generated by parcellation of the white surface using BA_exvivo parcellation	Volume of Brodmann Area 1 (right hemisphere)	T1F_BAex_VoBA1_R	BA1	Right	Parietal	Brodmann Area 1
27130	BA-exvivo rh volume BA2	Cortical volume	Freesurfer BA exvivo	Volume of Brodmann Area 2 in the right hemisphere generated by parcellation of the white surface using BA_exvivo parcellation	Volume of Brodmann Area 2 (right hemisphere)	T1F_BAex_VoBA2_R	BA2	Right	Parietal	Brodmann Area 2
27131	BA-exvivo rh volume BA3a	Cortical volume	Freesurfer BA exvivo	Volume of Brodmann Area 3a in the right hemisphere generated by parcellation of the white surface using BA_exvivo parcellation	Volume of Brodmann Area 3a (right hemisphere)	T1F_BAex_VoBA3a_R	BA3a	Right	Parietal	Brodmann Area 3a
27132	BA-exvivo rh volume BA3b	Cortical volume	Freesurfer BA exvivo	Volume of Brodmann Area 3b in the right hemisphere generated by parcellation of the white surface using BA_exvivo parcellation	Volume of Brodmann Area 3b (right hemisphere)	T1F_BAex_VoBA3b_R	BA3b	Right	Parietal	Brodmann Area 3b
27133	BA-exvivo rh volume BA4a	Cortical volume	Freesurfer BA exvivo	Volume of Brodmann Area 4a in the right hemisphere generated by parcellation of the white surface using BA_exvivo parcellation	Volume of Brodmann Area 4a (right hemisphere)	T1F_BAex_VoBA4a_R	BA4a	Right	Frontal	Brodmann Area 4a
27134	BA-exvivo rh volume BA4p	Cortical volume	Freesurfer BA exvivo	Volume of Brodmann Area 4p in the right hemisphere generated by parcellation of the white surface using BA_exvivo parcellation	Volume of Brodmann Area 4p (right hemisphere)	T1F_BAex_VoBA4p_R	BA4p	Right	Frontal	Brodmann Area 4p
27135	BA-exvivo rh volume BA6	Cortical volume	Freesurfer BA exvivo	Volume of Brodmann Area 6 in the right hemisphere generated by parcellation of the white surface using BA_exvivo parcellation	Volume of Brodmann Area 6 (right hemisphere)	T1F_BAex_VoBA6_R	BA6	Right	Frontal	Brodmann Area 6
27136	BA-exvivo rh volume BA44	Cortical volume	Freesurfer BA exvivo	Volume of Brodmann Area 44 in the right hemisphere generated by parcellation of the white surface using BA_exvivo parcellation	Volume of Brodmann Area 44 (right hemisphere)	T1F_BAex_VoBA44_R	BA44	Right	Frontal	Brodmann Area 44
27137	BA-exvivo rh volume BA45	Cortical volume	Freesurfer BA exvivo	Volume of Brodmann Area 45 in the right hemisphere generated by parcellation of the white surface using BA_exvivo parcellation	Volume of Brodmann Area 45 (right hemisphere)	T1F_BAex_VoBA45_R	BA45	Right	Frontal	Brodmann Area 45
27138	BA-exvivo rh volume V1	Cortical volume	Freesurfer BA exvivo	Volume of Brodmann Area V1 in the right hemisphere generated by parcellation of the white surface using BA_exvivo parcellation	Volume of Brodmann Area V1 (right hemisphere)	T1F_BAex_VoV1_R	BA17	Right	Occipital	Brodmann Area V1
27139	BA-exvivo rh volume V2	Cortical volume	Freesurfer BA exvivo	Volume of Brodmann Area V2 in the right hemisphere generated by parcellation of the white surface using BA_exvivo parcellation	Volume of Brodmann Area V2 (right hemisphere)	T1F_BAex_VoV2_R	BA18	Right	Occipital	Brodmann Area V2
27140	BA-exvivo rh volume MT	Cortical volume	Freesurfer BA exvivo	Volume of Brodmann Area V5 in the right hemisphere generated by parcellation of the white surface using BA_exvivo parcellation	Volume of Brodmann Area V5 (right hemisphere)	T1F_BAex_VoMT_R	BAV5	Right	Occipital	Brodmann Area V5
27141	BA-exvivo rh volume perirhinal	Cortical volume	Freesurfer BA exvivo	Volume of Perirhinal cortex in the right hemisphere generated by parcellation of the white surface using BA_exvivo parcellation	Volume of Perirhinal cortex (right hemisphere)	T1F_BAex_Voperirhinal_R	PnC	Right	Temporal	Perirhinal cortex
27142	BA-exvivo rh volume entorhinal	Cortical volume	Freesurfer BA exvivo	Volume of Entorhinal cortex in the right hemisphere generated by parcellation of the white surface using BA_exvivo parcellation	Volume of Entorhinal cortex (right hemisphere)	T1F_BAex_Voentorhinal_R	EnC	Right	Temporal	Entorhinal cortex
27205	aparc-DKTatlas lh volume caudalanteriorcingulate	Cortical volume	Freesurfer DKT	Volume of Cingulate Gyrus, caudal anterior in the left hemisphere generated by parcellation of the white surface using DKT parcellation	Volume of caudalAntcingulate (left hemisphere)	T1F_DKT_VoCaudAntCing_L	CGca	Left	Limbic	Cingulate Gyrus, caudal anterior
27206	aparc-DKTatlas lh volume caudalmiddlefrontal	Cortical volume	Freesurfer DKT	Volume of Frontal Medial Cortex, caudal in the left hemisphere generated by parcellation of the white surface using DKT parcellation	Volume of Frontal Medial Cortex, caudal (left hemisphere)	T1F_DKT_VoCaudMidfront_L	FMCc	Left	Frontal	Frontal Medial Cortex, caudal
27207	aparc-DKTatlas lh volume cuneus	Cortical volume	Freesurfer DKT	Volume of Cuneal Cortex in the left hemisphere generated by parcellation of the white surface using DKT parcellation	Volume of Cuneal Cortex (left hemisphere)	T1F_DKT_Vocuneus_L	CuC	Left	Occipital	Cuneal Cortex
27208	aparc-DKTatlas lh volume entorhinal	Cortical volume	Freesurfer DKT	Volume of Entorhinal cortex in the left hemisphere generated by parcellation of the white surface using DKT parcellation	Volume of Entorhinal cortex (left hemisphere)	T1F_DKT_Voentorhinal_L	EnC	Left	Temporal	Entorhinal cortex
27209	aparc-DKTatlas lh volume fusiform	Cortical volume	Freesurfer DKT	Volume of Fusiform Gyrus in the left hemisphere generated by parcellation of the white surface using DKT parcellation	Volume of Fusiform Gyrus (left hemisphere)	T1F_DKT_Vofusiform_L	FusG	Left	Occipital	Fusiform Gyrus
27210	aparc-DKTatlas lh volume inferiorparietal	Cortical volume	Freesurfer DKT	Volume of Inferior Parietal Lobule in the left hemisphere generated by parcellation of the white surface using DKT parcellation	Volume of Inferior Parietal Lobule (left hemisphere)	T1F_DKT_VoInfPar_L	IPL	Left	Parietal	Inferior Parietal Lobule
27211	aparc-DKTatlas lh volume inferiortemporal	Cortical volume	Freesurfer DKT	Volume of Inferior Temporal Gyrus in the left hemisphere generated by parcellation of the white surface using DKT parcellation	Volume of Inferior Temporal Gyrus (left hemisphere)	T1F_DKT_VoInfTemp_L	ITG	Left	Temporal	Inferior Temporal Gyrus
27212	aparc-DKTatlas lh volume isthmuscingulate	Cortical volume	Freesurfer DKT	Volume of Cingulate Gyrus, isthmus in the left hemisphere generated by parcellation of the white surface using DKT parcellation	Volume of Cingulate Gyrus, isthmus (left hemisphere)	T1F_DKT_VoisthmusCing_L	CGi	Left	Limbic	Cingulate Gyrus, isthmus
27213	aparc-DKTatlas lh volume lateraloccipital	Cortical volume	Freesurfer DKT	Volume of Lateral Occipital Cortex in the left hemisphere generated by parcellation of the white surface using DKT parcellation	Volume of Lateral Occipital Cortex (left hemisphere)	T1F_DKT_VoLatoccipital_L	LOC	Left	Occipital	Lateral Occipital Cortex
27214	aparc-DKTatlas lh volume lateralorbitofrontal	Cortical volume	Freesurfer DKT	Volume of Lateral orbitofrontal cortex in the left hemisphere generated by parcellation of the white surface using DKT parcellation	Volume of Lateral orbitofrontal cortex (left hemisphere)	T1F_DKT_VoLatOrbFront_L	IOFC	Left	Frontal	Lateral orbitofrontal cortex
27215	aparc-DKTatlas lh volume lingual	Cortical volume	Freesurfer DKT	Volume of Lingual Gyrus in the left hemisphere generated by parcellation of the white surface using DKT parcellation	Volume of Lingual Gyrus (left hemisphere)	T1F_DKT_Volingual_L	LG	Left	Occipital	Lingual Gyrus
27216	aparc-DKTatlas lh volume medialorbitofrontal	Cortical volume	Freesurfer DKT	Volume of Medial Orbitofrontal Cortex in the left hemisphere generated by parcellation of the white surface using DKT parcellation	Volume of Medorbitofrontal (left hemisphere)	T1F_DKT_VoMedOrbFront_L	MOFC	Left	Frontal	Medial Orbitofrontal Cortex
27217	aparc-DKTatlas lh volume middletemporal	Cortical volume	Freesurfer DKT	Volume of Middle Temporal Gyrus in the left hemisphere generated by parcellation of the white surface using DKT parcellation	Volume of Middle Temporal Gyrus (left hemisphere)	T1F_DKT_VoMidTemp_L	MTG	Left	Temporal	Middle Temporal Gyrus
27218	aparc-DKTatlas lh volume parahippocampal	Cortical volume	Freesurfer DKT	Volume of Parahippocampal Gyrus in the left hemisphere generated by parcellation of the white surface using DKT parcellation	Volume of Parahippocampal Gyrus (left hemisphere)	T1F_DKT_VoparaHippocam_L	ParaHIP	Left	Temporal	Parahippocampal Gyrus
27219	aparc-DKTatlas lh volume paracentral	Cortical volume	Freesurfer DKT	Volume of Paracentral lobule in the left hemisphere generated by parcellation of the white surface using DKT parcellation	Volume of Paracentral lobule (left hemisphere)	T1F_DKT_VoParacent_L	ParaCL	Left	Frontal	Paracentral lobule
27220	aparc-DKTatlas lh volume parsopercularis	Cortical volume	Freesurfer DKT	Volume of Inferior Frontal Gyrus, pars opercularis in the left hemisphere generated by parcellation of the white surface using DKT parcellation	Volume of Inferior Frontal Gyrus, pars opercularis (left hemisphere)	T1F_DKT_VoParsoPercul_L	IFGop	Left	Frontal	Inferior Frontal Gyrus, pars opercularis
27221	aparc-DKTatlas lh volume parsorbitalis	Cortical volume	Freesurfer DKT	Volume of Inferior Frontal Gyrus, pars orbitalis in the left hemisphere generated by parcellation of the white surface using DKT parcellation	Volume of Inferior Frontal Gyrus, pars orbitalis (left hemisphere)	T1F_DKT_Voparsorbitalis_L	IFGor	Left	Frontal	Inferior Frontal Gyrus, pars orbitalis
27222	aparc-DKTatlas lh volume parstriangularis	Cortical volume	Freesurfer DKT	Volume of Inferior Frontal Gyrus, pars triangularis in the left hemisphere generated by parcellation of the white surface using DKT parcellation	Volume of Inferior Frontal Gyrus, pars triangularis (left hemisphere)	T1F_DKT_Voparstriang_L	IFGtr	Left	Frontal	Inferior Frontal Gyrus, pars triangularis
27223	aparc-DKTatlas lh volume pericalcarine	Cortical volume	Freesurfer DKT	Volume of Pericalcarine cortex in the left hemisphere generated by parcellation of the white surface using DKT parcellation	Volume of Pericalcarine cortex (left hemisphere)	T1F_DKT_Vopericalcarine_L	PeriCal	Left	Occipital	Pericalcarine cortex
27224	aparc-DKTatlas lh volume postcentral	Cortical volume	Freesurfer DKT	Volume of Postcentral Gyrus in the left hemisphere generated by parcellation of the white surface using DKT parcellation	Volume of Postcentral Gyrus (left hemisphere)	T1F_DKT_Vopostcentral_L	PostCG	Left	Parietal	Postcentral Gyrus
27225	aparc-DKTatlas lh volume posteriorcingulate	Cortical volume	Freesurfer DKT	Volume of Cingulate Gyrus, posterior in the left hemisphere generated by parcellation of the white surface using DKT parcellation	Volume of Cingulate Gyrus, posterior (left hemisphere)	T1F_DKT_VoPostCing_L	CGp	Left	Limbic	Cingulate Gyrus, posterior
27226	aparc-DKTatlas lh volume precentral	Cortical volume	Freesurfer DKT	Volume of Precentral Gyrus in the left hemisphere generated by parcellation of the white surface using DKT parcellation	Volume of Precentral Gyrus (left hemisphere)	T1F_DKT_Voprecentral_L	PreCG	Left	Frontal	Precentral Gyrus
27227	aparc-DKTatlas lh volume precuneus	Cortical volume	Freesurfer DKT	Volume of PreCuneal Cortex in the left hemisphere generated by parcellation of the white surface using DKT parcellation	Volume of PreCuneal Cortex (left hemisphere)	T1F_DKT_Voprecuneus_L	PreCuC	Left	Occipital	PreCuneal Cortex
27228	aparc-DKTatlas lh volume rostralanteriorcingulate	Cortical volume	Freesurfer DKT	Volume of Cingulate Gyrus, rostral anterior in the left hemisphere generated by parcellation of the white surface using DKT parcellation	Volume of rostralAntcingulate (left hemisphere)	T1F_DKT_VoRostAntCing_L	CGra	Left	Limbic	Cingulate Gyrus, rostral anterior
27229	aparc-DKTatlas lh volume rostralmiddlefrontal	Cortical volume	Freesurfer DKT	Volume of Frontal Medial Cortex, rostral in the left hemisphere generated by parcellation of the white surface using DKT parcellation	Volume of Frontal Medial Cortex, rostral (left hemisphere)	T1F_DKT_VoRostMidfront_L	FMCr	Left	Frontal	Frontal Medial Cortex, rostral
27230	aparc-DKTatlas lh volume superiorfrontal	Cortical volume	Freesurfer DKT	Volume of Superior Frontal Gyrus in the left hemisphere generated by parcellation of the white surface using DKT parcellation	Volume of Superior Frontal Gyrus (left hemisphere)	T1F_DKT_VoSupfront_L	SFG	Left	Frontal	Superior Frontal Gyrus
27231	aparc-DKTatlas lh volume superiorparietal	Cortical volume	Freesurfer DKT	Volume of Superior Parietal Lobule in the left hemisphere generated by parcellation of the white surface using DKT parcellation	Volume of Superior Parietal Lobule (left hemisphere)	T1F_DKT_VoSupPar_L	SPL	Left	Parietal	Superior Parietal Lobule
27232	aparc-DKTatlas lh volume superiortemporal	Cortical volume	Freesurfer DKT	Volume of Superior Temporal Gyrus in the left hemisphere generated by parcellation of the white surface using DKT parcellation	Volume of Superior Temporal Gyrus (left hemisphere)	T1F_DKT_VoSupTemp_L	STG	Left	Temporal	Superior Temporal Gyrus
27233	aparc-DKTatlas lh volume supramarginal	Cortical volume	Freesurfer DKT	Volume of Supramarginal Gyrus in the left hemisphere generated by parcellation of the white surface using DKT parcellation	Volume of Supramarginal Gyrus (left hemisphere)	T1F_DKT_Vosupramarginal_L	SMG	Left	Parietal	Supramarginal Gyrus
27234	aparc-DKTatlas lh volume transversetemporal	Cortical volume	Freesurfer DKT	Volume of Transverse temporal gyrus in the left hemisphere generated by parcellation of the white surface using DKT parcellation	Volume of Transverse temporal gyrus (left hemisphere)	T1F_DKT_VoTransvTemp_L	TTG	Left	Temporal	Transverse temporal gyrus
27235	aparc-DKTatlas lh volume insula	Cortical volume	Freesurfer DKT	Volume of Insular Cortex in the left hemisphere generated by parcellation of the white surface using DKT parcellation	Volume of Insular Cortex (left hemisphere)	T1F_DKT_Voinsula_L	InC	Left	Insular	Insular Cortex
27298	aparc-DKTatlas rh volume caudalanteriorcingulate	Cortical volume	Freesurfer DKT	Volume of Cingulate Gyrus, caudal anterior in the right hemisphere generated by parcellation of the white surface using DKT parcellation	Volume of caudalAntcingulate (right hemisphere)	T1F_DKT_VoCaudAntCing_R	CGca	Right	Limbic	Cingulate Gyrus, caudal anterior
27299	aparc-DKTatlas rh volume caudalmiddlefrontal	Cortical volume	Freesurfer DKT	Volume of Frontal Medial Cortex, caudal in the right hemisphere generated by parcellation of the white surface using DKT parcellation	Volume of Frontal Medial Cortex, caudal (right hemisphere)	T1F_DKT_VoCaudMidfront_R	FMCc	Right	Frontal	Frontal Medial Cortex, caudal
27300	aparc-DKTatlas rh volume cuneus	Cortical volume	Freesurfer DKT	Volume of Cuneal Cortex in the right hemisphere generated by parcellation of the white surface using DKT parcellation	Volume of Cuneal Cortex (right hemisphere)	T1F_DKT_Vocuneus_R	CuC	Right	Occipital	Cuneal Cortex
27301	aparc-DKTatlas rh volume entorhinal	Cortical volume	Freesurfer DKT	Volume of Entorhinal cortex in the right hemisphere generated by parcellation of the white surface using DKT parcellation	Volume of Entorhinal cortex (right hemisphere)	T1F_DKT_Voentorhinal_R	EnC	Right	Temporal	Entorhinal cortex
27302	aparc-DKTatlas rh volume fusiform	Cortical volume	Freesurfer DKT	Volume of Fusiform Gyrus in the right hemisphere generated by parcellation of the white surface using DKT parcellation	Volume of Fusiform Gyrus (right hemisphere)	T1F_DKT_Vofusiform_R	FusG	Right	Occipital	Fusiform Gyrus
27303	aparc-DKTatlas rh volume inferiorparietal	Cortical volume	Freesurfer DKT	Volume of Inferior Parietal Lobule in the right hemisphere generated by parcellation of the white surface using DKT parcellation	Volume of Inferior Parietal Lobule (right hemisphere)	T1F_DKT_VoInfPar_R	IPL	Right	Parietal	Inferior Parietal Lobule
27304	aparc-DKTatlas rh volume inferiortemporal	Cortical volume	Freesurfer DKT	Volume of Inferior Temporal Gyrus in the right hemisphere generated by parcellation of the white surface using DKT parcellation	Volume of Inferior Temporal Gyrus (right hemisphere)	T1F_DKT_VoInfTemp_R	ITG	Right	Temporal	Inferior Temporal Gyrus
27305	aparc-DKTatlas rh volume isthmuscingulate	Cortical volume	Freesurfer DKT	Volume of Cingulate Gyrus, isthmus in the right hemisphere generated by parcellation of the white surface using DKT parcellation	Volume of Cingulate Gyrus, isthmus (right hemisphere)	T1F_DKT_VoisthmusCing_R	CGi	Right	Limbic	Cingulate Gyrus, isthmus
27306	aparc-DKTatlas rh volume lateraloccipital	Cortical volume	Freesurfer DKT	Volume of Lateral Occipital Cortex in the right hemisphere generated by parcellation of the white surface using DKT parcellation	Volume of Lateral Occipital Cortex (right hemisphere)	T1F_DKT_VoLatoccipital_R	LOC	Right	Occipital	Lateral Occipital Cortex
27307	aparc-DKTatlas rh volume lateralorbitofrontal	Cortical volume	Freesurfer DKT	Volume of Lateral orbitofrontal cortex in the right hemisphere generated by parcellation of the white surface using DKT parcellation	Volume of Lateral orbitofrontal cortex (right hemisphere)	T1F_DKT_VoLatOrbFront_R	IOFC	Right	Frontal	Lateral orbitofrontal cortex
27308	aparc-DKTatlas rh volume lingual	Cortical volume	Freesurfer DKT	Volume of Lingual Gyrus in the right hemisphere generated by parcellation of the white surface using DKT parcellation	Volume of Lingual Gyrus (right hemisphere)	T1F_DKT_Volingual_R	LG	Right	Occipital	Lingual Gyrus
27309	aparc-DKTatlas rh volume medialorbitofrontal	Cortical volume	Freesurfer DKT	Volume of Medial Orbitofrontal Cortex in the right hemisphere generated by parcellation of the white surface using DKT parcellation	Volume of Medorbitofrontal (right hemisphere)	T1F_DKT_VoMedOrbFront_R	MOFC	Right	Frontal	Medial Orbitofrontal Cortex
27310	aparc-DKTatlas rh volume middletemporal	Cortical volume	Freesurfer DKT	Volume of Middle Temporal Gyrus in the right hemisphere generated by parcellation of the white surface using DKT parcellation	Volume of Middle Temporal Gyrus (right hemisphere)	T1F_DKT_VoMidTemp_R	MTG	Right	Temporal	Middle Temporal Gyrus
27311	aparc-DKTatlas rh volume parahippocampal	Cortical volume	Freesurfer DKT	Volume of Parahippocampal Gyrus in the right hemisphere generated by parcellation of the white surface using DKT parcellation	Volume of Parahippocampal Gyrus (right hemisphere)	T1F_DKT_VoparaHippocam_R	ParaHIP	Right	Temporal	Parahippocampal Gyrus
27312	aparc-DKTatlas rh volume paracentral	Cortical volume	Freesurfer DKT	Volume of Paracentral lobule in the right hemisphere generated by parcellation of the white surface using DKT parcellation	Volume of Paracentral lobule (right hemisphere)	T1F_DKT_VoParacent_R	ParaCL	Right	Frontal	Paracentral lobule
27313	aparc-DKTatlas rh volume parsopercularis	Cortical volume	Freesurfer DKT	Volume of Inferior Frontal Gyrus, pars opercularis in the right hemisphere generated by parcellation of the white surface using DKT parcellation	Volume of Inferior Frontal Gyrus, pars opercularis (right hemisphere)	T1F_DKT_VoParsoPercul_R	IFGop	Right	Frontal	Inferior Frontal Gyrus, pars opercularis
27314	aparc-DKTatlas rh volume parsorbitalis	Cortical volume	Freesurfer DKT	Volume of Inferior Frontal Gyrus, pars orbitalis in the right hemisphere generated by parcellation of the white surface using DKT parcellation	Volume of Inferior Frontal Gyrus, pars orbitalis (right hemisphere)	T1F_DKT_Voparsorbitalis_R	IFGor	Right	Frontal	Inferior Frontal Gyrus, pars orbitalis
27315	aparc-DKTatlas rh volume parstriangularis	Cortical volume	Freesurfer DKT	Volume of Inferior Frontal Gyrus, pars triangularis in the right hemisphere generated by parcellation of the white surface using DKT parcellation	Volume of Inferior Frontal Gyrus, pars triangularis (right hemisphere)	T1F_DKT_Voparstriang_R	IFGtr	Right	Frontal	Inferior Frontal Gyrus, pars triangularis
27316	aparc-DKTatlas rh volume pericalcarine	Cortical volume	Freesurfer DKT	Volume of Pericalcarine cortex in the right hemisphere generated by parcellation of the white surface using DKT parcellation	Volume of Pericalcarine cortex (right hemisphere)	T1F_DKT_Vopericalcarine_R	PeriCal	Right	Occipital	Pericalcarine cortex
27317	aparc-DKTatlas rh volume postcentral	Cortical volume	Freesurfer DKT	Volume of Postcentral Gyrus in the right hemisphere generated by parcellation of the white surface using DKT parcellation	Volume of Postcentral Gyrus (right hemisphere)	T1F_DKT_Vopostcentral_R	PostCG	Right	Parietal	Postcentral Gyrus
27318	aparc-DKTatlas rh volume posteriorcingulate	Cortical volume	Freesurfer DKT	Volume of Cingulate Gyrus, posterior in the right hemisphere generated by parcellation of the white surface using DKT parcellation	Volume of Cingulate Gyrus, posterior (right hemisphere)	T1F_DKT_VoPostCing_R	CGp	Right	Limbic	Cingulate Gyrus, posterior
27319	aparc-DKTatlas rh volume precentral	Cortical volume	Freesurfer DKT	Volume of Precentral Gyrus in the right hemisphere generated by parcellation of the white surface using DKT parcellation	Volume of Precentral Gyrus (right hemisphere)	T1F_DKT_Voprecentral_R	PreCG	Right	Frontal	Precentral Gyrus
27320	aparc-DKTatlas rh volume precuneus	Cortical volume	Freesurfer DKT	Volume of PreCuneal Cortex in the right hemisphere generated by parcellation of the white surface using DKT parcellation	Volume of PreCuneal Cortex (right hemisphere)	T1F_DKT_Voprecuneus_R	PreCuC	Right	Occipital	PreCuneal Cortex
27321	aparc-DKTatlas rh volume rostralanteriorcingulate	Cortical volume	Freesurfer DKT	Volume of Cingulate Gyrus, rostral anterior in the right hemisphere generated by parcellation of the white surface using DKT parcellation	Volume of rostralAntcingulate (right hemisphere)	T1F_DKT_VoRostAntCing_R	CGra	Right	Limbic	Cingulate Gyrus, rostral anterior
27322	aparc-DKTatlas rh volume rostralmiddlefrontal	Cortical volume	Freesurfer DKT	Volume of Frontal Medial Cortex, rostral in the right hemisphere generated by parcellation of the white surface using DKT parcellation	Volume of Frontal Medial Cortex, rostral (right hemisphere)	T1F_DKT_VoRostMidfront_R	FMCr	Right	Frontal	Frontal Medial Cortex, rostral
27323	aparc-DKTatlas rh volume superiorfrontal	Cortical volume	Freesurfer DKT	Volume of Superior Frontal Gyrus in the right hemisphere generated by parcellation of the white surface using DKT parcellation	Volume of Superior Frontal Gyrus (right hemisphere)	T1F_DKT_VoSupfront_R	SFG	Right	Frontal	Superior Frontal Gyrus
27324	aparc-DKTatlas rh volume superiorparietal	Cortical volume	Freesurfer DKT	Volume of Superior Parietal Lobule in the right hemisphere generated by parcellation of the white surface using DKT parcellation	Volume of Superior Parietal Lobule (right hemisphere)	T1F_DKT_VoSupPar_R	SPL	Right	Parietal	Superior Parietal Lobule
27325	aparc-DKTatlas rh volume superiortemporal	Cortical volume	Freesurfer DKT	Volume of Superior Temporal Gyrus in the right hemisphere generated by parcellation of the white surface using DKT parcellation	Volume of Superior Temporal Gyrus (right hemisphere)	T1F_DKT_VoSupTemp_R	STG	Right	Temporal	Superior Temporal Gyrus
27326	aparc-DKTatlas rh volume supramarginal	Cortical volume	Freesurfer DKT	Volume of Supramarginal Gyrus in the right hemisphere generated by parcellation of the white surface using DKT parcellation	Volume of Supramarginal Gyrus (right hemisphere)	T1F_DKT_Vosupramarginal_R	SMG	Right	Parietal	Supramarginal Gyrus
27327	aparc-DKTatlas rh volume transversetemporal	Cortical volume	Freesurfer DKT	Volume of Transverse temporal gyrus in the right hemisphere generated by parcellation of the white surface using DKT parcellation	Volume of Transverse temporal gyrus (right hemisphere)	T1F_DKT_VoTransvTemp_R	TTG	Right	Temporal	Transverse temporal gyrus
27328	aparc-DKTatlas rh volume insula	Cortical volume	Freesurfer DKT	Volume of Insular Cortex in the right hemisphere generated by parcellation of the white surface using DKT parcellation	Volume of Insular Cortex (right hemisphere)	T1F_a_Voinsula_R	InC	Right	Insular	Insular Cortex
27477	aparc-a2009s lh volume G+S-frontomargin	Cortical volume	Freesurfer a2009s	Volume of Frontal Medial Cortex in the left hemisphere generated by parcellation of the white surface using Destrieux (a2009s) parcellation	Volume of GSfrontomargin (left hemisphere)	T1F_a_VoGSfrontomargin_L	FMC	Left	Frontal	Frontal Medial Cortex
27478	aparc-a2009s lh volume G+S-occipital-inf	Cortical volume	Freesurfer a2009s	Volume of Inferior occipital cortex in the left hemisphere generated by parcellation of the white surface using Destrieux (a2009s) parcellation	Volume of GSoccipitalinf (left hemisphere)	T1F_a_VoGSoccipitalinf_L	ICC	Left	Occipital	Inferior occipital cortex
27479	aparc-a2009s lh volume G+S-paracentral	Cortical volume	Freesurfer a2009s	Volume of G+S-Paracentral lobule in the left hemisphere generated by parcellation of the white surface using Destrieux (a2009s) parcellation	Volume of GSparacentral (left hemisphere)	T1F_a_VoGSParacent_L	ParaCL	Left	Frontal	Paracentral lobule
27480	aparc-a2009s lh volume G+S-subcentral	Cortical volume	Freesurfer a2009s	Volume of Subcentral cortex in the left hemisphere generated by parcellation of the white surface using Destrieux (a2009s) parcellation	Volume of GSsubcentral (left hemisphere)	T1F_a_VoGSsubcentral_L	SubCC	Left	Frontal	Subcentral cortex
27481	aparc-a2009s lh volume G+S-transv-frontopol	Cortical volume	Freesurfer a2009s	Volume of Transverse frontopolar cortex in the left hemisphere generated by parcellation of the white surface using Destrieux (a2009s) parcellation	Volume of GStransvfrontopol (left hemisphere)	T1F_a_VoGStransvfrontopol_L	TFC	Left	Frontal	Transverse frontopolar cortex
27482	aparc-a2009s lh volume G+S-cingul-Ant	Cortical volume	Freesurfer a2009s	Volume of Cingulate Cortex, anterior in the left hemisphere generated by parcellation of the white surface using Destrieux (a2009s) parcellation	Volume of GScingulAnt (left hemisphere)	T1F_a_VoGScingulAnt_L	CCa	Left	Limbic	Cingulate Cortex, anterior
27483	aparc-a2009s lh volume G+S-cingul-Mid-Ant	Cortical volume	Freesurfer a2009s	Volume of Cingulate Cortex, middle anterior in the left hemisphere generated by parcellation of the white surface using Destrieux (a2009s) parcellation	Volume of GScingulMidAnt (left hemisphere)	T1F_a_VoGScingulMidAnt_L	CCma	Left	Limbic	Cingulate Cortex, middle anterior
27484	aparc-a2009s lh volume G+S-cingul-Mid-Post	Cortical volume	Freesurfer a2009s	Volume of Cingulate Cortex, middle posterior in the left hemisphere generated by parcellation of the white surface using Destrieux (a2009s) parcellation	Volume of GScingulMidPost (left hemisphere)	T1F_a_VoGScingulMidPost_L	CCmp	Left	Limbic	Cingulate Cortex, middle posterior
27485	aparc-a2009s lh volume G-cingul-Post-dorsal	Cortical volume (Gyrus)	Freesurfer a2009s	Volume of Posterior-dorsal part of the cingulate gyrus in the left hemisphere generated by parcellation of the white surface using Destrieux (a2009s) parcellation	Volume of GcingulPostdorsal (left hemisphere)	T1F_a_VoGcingulPostdorsal_L	CGdp	Left	Limbic	Cingulate Gyrus, dorsal posterior
27486	aparc-a2009s lh volume G-cingul-Post-ventral	Cortical volume (Gyrus)	Freesurfer a2009s	Volume of Posterior-ventral part of the cingulate gyrus in the left hemisphere generated by parcellation of the white surface using Destrieux (a2009s) parcellation	Volume of GcingulPostventral (left hemisphere)	T1F_a_VoGcingulPostventral_L	CGvp	Left	Limbic	Cingulate Gyrus, ventral posterior
27487	aparc-a2009s lh volume G-cuneus	Cortical volume (Gyrus)	Freesurfer a2009s	Volume of Cuneal Cortex Cortex in the left hemisphere generated by parcellation of the white surface using Destrieux (a2009s) parcellation	Volume of Gcuneus (left hemisphere)	T1F_a_VoGcuneus_L	CuC	Left	Occipital	Cuneal Cortex
27488	aparc-a2009s lh volume G-front-inf-Opercular	Cortical volume (Gyrus)	Freesurfer a2009s	Volume of Inferior Frontal Gyrus, pars opercularis in the left hemisphere generated by parcellation of the white surface using Destrieux (a2009s) parcellation	Volume of GfrontinfOpercular (left hemisphere)	T1F_a_VoGfrontinfOpercular_L	IFGop	Left	Frontal	Inferior Frontal Gyrus, pars opercularis
27489	aparc-a2009s lh volume G-front-inf-Orbital	Cortical volume (Gyrus)	Freesurfer a2009s	Volume of Inferior Frontal Gyrus, pars orbitalis in the left hemisphere generated by parcellation of the white surface using Destrieux (a2009s) parcellation	Volume of GfrontinfOrbital (left hemisphere)	T1F_a_VoGfrontinfOrbital_L	IFGor	Left	Frontal	Inferior Frontal Gyrus, pars orbitalis
27490	aparc-a2009s lh volume G-front-inf-Triangul	Cortical volume (Gyrus)	Freesurfer a2009s	Volume of Inferior Frontal Gyrus, pars triangularis in the left hemisphere generated by parcellation of the white surface using Destrieux (a2009s) parcellation	Volume of GfrontinfTriangul (left hemisphere)	T1F_a_VoGfrontinfTriangul_L	IFGtr	Left	Frontal	Inferior Frontal Gyrus, pars triangularis
27491	aparc-a2009s lh volume G-front-middle	Cortical volume (Gyrus)	Freesurfer a2009s	Volume of Middle Frontal Gyrus in the left hemisphere generated by parcellation of the white surface using Destrieux (a2009s) parcellation	Volume of Gfrontmiddle (left hemisphere)	T1F_a_VoGfrontMid_L	MFG	Left	Frontal	Middle Frontal Gyrus
27492	aparc-a2009s lh volume G-front-sup	Cortical volume (Gyrus)	Freesurfer a2009s	Volume of Superior Frontal Gyrus in the left hemisphere generated by parcellation of the white surface using Destrieux (a2009s) parcellation	Volume of Gfrontsup (left hemisphere)	T1F_a_VoGfrontsup_L	SFG	Left	Frontal	Superior Frontal Gyrus
27493	aparc-a2009s lh volume G-Ins-lg+S-cent-ins	Cortical volume (Gyrus)	Freesurfer a2009s	Volume of Insular, central sulcus in the left hemisphere generated by parcellation of the white surface using Destrieux (a2009s) parcellation	Volume of GInslgScentins (left hemisphere)	T1F_a_VoGInslgScentins_L	InCS	Left	Insular	Insular, central sulcus
27494	aparc-a2009s lh volume G-insular-short	Cortical volume (Gyrus)	Freesurfer a2009s	Volume of Insular, short gyri in the left hemisphere generated by parcellation of the white surface using Destrieux (a2009s) parcellation	Volume of Ginsularshort (left hemisphere)	T1F_a_VoGinsularshort_L	InSG	Left	Insular	Insular, short gyri
27495	aparc-a2009s lh volume G-occipital-middle	Cortical volume (Gyrus)	Freesurfer a2009s	Volume of Middle occipital gyrus in the left hemisphere generated by parcellation of the white surface using Destrieux (a2009s) parcellation	Volume of Goccipitalmiddle (left hemisphere)	T1F_a_VoGoccipitalMid_L	MOG	Left	Occipital	Middle occipital gyrus
27496	aparc-a2009s lh volume G-occipital-sup	Cortical volume (Gyrus)	Freesurfer a2009s	Volume of Superior occipital gyrus in the left hemisphere generated by parcellation of the white surface using Destrieux (a2009s) parcellation	Volume of Goccipitalsup (left hemisphere)	T1F_a_VoGoccipitalsup_L	SOG	Left	Occipital	Superior occipital gyrus
27497	aparc-a2009s lh volume G-oc-temp-lat-fusifor	Cortical volume (Gyrus)	Freesurfer a2009s	Volume of Temporal Occipital Fusiform Cortex in the left hemisphere generated by parcellation of the white surface using Destrieux (a2009s) parcellation	Volume of Goctemplatfusifor (left hemisphere)	T1F_a_VoGoctemplatfusifor_L	TOFusC	Left	Temporal	Temporal Occipital Fusiform Cortex
27498	aparc-a2009s lh volume G-oc-temp-med-Lingual	Cortical volume (Gyrus)	Freesurfer a2009s	Volume of Lingual Gyrus in the left hemisphere generated by parcellation of the white surface using Destrieux (a2009s) parcellation	Volume of GoctempmedLingual (left hemisphere)	T1F_a_VoGoctempmedLingual_L	LG	Left	Occipital	Lingual Gyrus
27499	aparc-a2009s lh volume G-oc-temp-med-Parahip	Cortical volume (Gyrus)	Freesurfer a2009s	Volume of Parahippocampal Gyrus in the left hemisphere generated by parcellation of the white surface using Destrieux (a2009s) parcellation	Volume of GoctempmedParahip (left hemisphere)	T1F_a_VoGoctempmedParahip_L	ParaHIP	Left	Temporal	Parahippocampal Gyrus
27500	aparc-a2009s lh volume G-orbital	Cortical volume (Gyrus)	Freesurfer a2009s	Volume of Orbital gyri in the left hemisphere generated by parcellation of the white surface using Destrieux (a2009s) parcellation	Volume of Gorbital (left hemisphere)	T1F_a_VoGorbital_L	OrG	Left	Frontal	Orbital gyri
27501	aparc-a2009s lh volume G-pariet-inf-Angular	Cortical volume (Gyrus)	Freesurfer a2009s	Volume of Angular Gyrus in the left hemisphere generated by parcellation of the white surface using Destrieux (a2009s) parcellation	Volume of GparietinfAngular (left hemisphere)	T1F_a_VoGparietinfAngular_L	AG	Left	Parietal	Angular Gyrus
27502	aparc-a2009s lh volume G-pariet-inf-Supramar	Cortical volume (Gyrus)	Freesurfer a2009s	Volume of Supramarginal Gyrus in the left hemisphere generated by parcellation of the white surface using Destrieux (a2009s) parcellation	Volume of GparietinfSupramar (left hemisphere)	T1F_a_VoGparietinfSupramar_L	SMG	Left	Parietal	Supramarginal Gyrus
27503	aparc-a2009s lh volume G-parietal-sup	Cortical volume (Gyrus)	Freesurfer a2009s	Volume of Superior Parietal Lobule in the left hemisphere generated by parcellation of the white surface using Destrieux (a2009s) parcellation	Volume of Gparietalsup (left hemisphere)	T1F_a_VoGParsup_L	SPL	Left	Parietal	Superior Parietal Lobule
27504	aparc-a2009s lh volume G-postcentral	Cortical volume (Gyrus)	Freesurfer a2009s	Volume of Postcentral Gyrus Gyrus in the left hemisphere generated by parcellation of the white surface using Destrieux (a2009s) parcellation	Volume of Gpostcentral (left hemisphere)	T1F_a_VoGpostcentral_L	PostCG	Left	Parietal	Postcentral Gyrus
27505	aparc-a2009s lh volume G-precentral	Cortical volume (Gyrus)	Freesurfer a2009s	Volume of Precentral Gyrus Gyrus in the left hemisphere generated by parcellation of the white surface using Destrieux (a2009s) parcellation	Volume of Gprecentral (left hemisphere)	T1F_a_VoGprecentral_L	PreCG	Left	Frontal	Precentral Gyrus
27506	aparc-a2009s lh volume G-precuneus	Cortical volume (Gyrus)	Freesurfer a2009s	Volume of PreCuneal Cortex Cortex in the left hemisphere generated by parcellation of the white surface using Destrieux (a2009s) parcellation	Volume of Gprecuneus (left hemisphere)	T1F_a_VoGprecuneus_L	PreCuC	Left	Occipital	PreCuneal Cortex
27507	aparc-a2009s lh volume G-rectus	Cortical volume (Gyrus)	Freesurfer a2009s	Volume of Gyrus rectus in the left hemisphere generated by parcellation of the white surface using Destrieux (a2009s) parcellation	Volume of Grectus (left hemisphere)	T1F_a_VoGrectus_L	GR	Left	Frontal	Gyrus rectus
27508	aparc-a2009s lh volume G-subcallosal	Cortical volume (Gyrus)	Freesurfer a2009s	Volume of Subcallosal Gyrus in the left hemisphere generated by parcellation of the white surface using Destrieux (a2009s) parcellation	Volume of Gsubcallosal (left hemisphere)	T1F_a_VoGsubcallosal_L	SCalG	Left	Frontal	Subcallosal Gyrus
27509	aparc-a2009s lh volume G-temp-sup-G-T-transv	Cortical volume (Gyrus)	Freesurfer a2009s	Volume of Transverse temporal gyrus, anterior in the left hemisphere generated by parcellation of the white surface using Destrieux (a2009s) parcellation	Volume of GtempsupGTtransv (left hemisphere)	T1F_a_VoGtempsupGTtransv_L	TTGa	Left	Temporal	Transverse temporal gyrus, anterior
27510	aparc-a2009s lh volume G-temp-sup-Lateral	Cortical volume (Gyrus)	Freesurfer a2009s	Volume of Lateral aspect of the superior temporal gyrus in the left hemisphere generated by parcellation of the white surface using Destrieux (a2009s) parcellation	Volume of GtempsupLateral (left hemisphere)	T1F_a_VoGtempsupLat_L	STGla	Left	Temporal	Lateral aspect of the superior temporal gyrus
27511	aparc-a2009s lh volume G-temp-sup-Plan-polar	Cortical volume (Gyrus)	Freesurfer a2009s	Volume of Planum polare of the superior temporal gyrus in the left hemisphere generated by parcellation of the white surface using Destrieux (a2009s) parcellation	Volume of GtempsupPlanpolar (left hemisphere)	T1F_a_VoGtempsupPlanpolar_L	STGpp	Left	Temporal	Planum polare of the superior temporal gyrus
27512	aparc-a2009s lh volume G-temp-sup-Plan-tempo	Cortical volume (Gyrus)	Freesurfer a2009s	Volume of Planum temporale of the superior temporal gyrus in the left hemisphere generated by parcellation of the white surface using Destrieux (a2009s) parcellation	Volume of GtempsupPlantempo (left hemisphere)	T1F_a_VoGtempsupPlantempo_L	STGpt	Left	Temporal	Planum temporale of the superior temporal gyrus
27513	aparc-a2009s lh volume G-temporal-inf	Cortical volume (Gyrus)	Freesurfer a2009s	Volume of Inferior Temporal Gyrus in the left hemisphere generated by parcellation of the white surface using Destrieux (a2009s) parcellation	Volume of Gtemporalinf (left hemisphere)	T1F_a_VoGTempinf_L	ITG	Left	Temporal	Inferior Temporal Gyrus
27514	aparc-a2009s lh volume G-temporal-middle	Cortical volume (Gyrus)	Freesurfer a2009s	Volume of Middle Temporal Gyrus in the left hemisphere generated by parcellation of the white surface using Destrieux (a2009s) parcellation	Volume of Gtemporalmiddle (left hemisphere)	T1F_a_VoGTempMid_L	MTG	Left	Temporal	Middle Temporal Gyrus
27515	aparc-a2009s lh volume Lat-Fis-ant-Horizont	Cortical volume (Sulcus)	Freesurfer a2009s	Horizontal ramus of the anterior segment of the lateral sulcus	Volume of LatFisantHorizont (left hemisphere)	T1F_a_VoLatFisantHorizont_L	LSantH	Left	Frontal	Horizontal ramus of the anterior segment of the lateral sulcus
27516	aparc-a2009s lh volume Lat-Fis-ant-Vertical	Cortical volume (Sulcus)	Freesurfer a2009s	Vertical ramus of the anterior segment of the lateral sulcus	Volume of LatFisantVertical (left hemisphere)	T1F_a_VoLatFisantVertical_L	LSantV	Left	Frontal	Vertical ramus of the anterior segment of the lateral sulcus
27517	aparc-a2009s lh volume Lat-Fis-post	Cortical volume (Sulcus)	Freesurfer a2009s	Posterior ramus of the lateral sulcus	Volume of LatFispost (left hemisphere)	T1F_a_VoLatFispost_L	LSpos	Left	Parietal	Posterior ramus of the lateral sulcus
27518	aparc-a2009s lh volume Pole-occipital	Cortical volume	Freesurfer a2009s	Volume of Occipital pole in the left hemisphere generated by parcellation of the white surface using Destrieux (a2009s) parcellation	Volume of Poleoccipital (left hemisphere)	T1F_a_VoPoleoccipital_L	OP	Left	Occipital	Occipital Pole
27519	aparc-a2009s lh volume Pole-temporal	Cortical volume	Freesurfer a2009s	Volume of Temporal pole in the left hemisphere generated by parcellation of the white surface using Destrieux (a2009s) parcellation	Volume of Poletemporal (left hemisphere)	T1F_a_VoPoleTemp_L	TP	Left	Temporal	Temporal Pole
27520	aparc-a2009s lh volume S-calcarine	Cortical volume (Sulcus)	Freesurfer a2009s	Volume of Calcarine sulcus in the left hemisphere generated by parcellation of the white surface using Destrieux (a2009s) parcellation	Volume of Scalcarine (left hemisphere)	T1F_a_VoScalcarine_L	CalS	Left	Occipital	Calcarine sulcus
27521	aparc-a2009s lh volume S-central	Cortical volume (Sulcus)	Freesurfer a2009s	Volume of Central sulcus in the left hemisphere generated by parcellation of the white surface using Destrieux (a2009s) parcellation	Volume of Scentral (left hemisphere)	T1F_a_VoScentral_L	CnS	Left	Frontal	Central sulcus
27522	aparc-a2009s lh volume S-cingul-Marginalis	Cortical volume (Sulcus)	Freesurfer a2009s	Volume of Marginal branch of the cingulate sulcus in the left hemisphere generated by parcellation of the white surface using Destrieux (a2009s) parcellation	Volume of ScingulMarginalis (left hemisphere)	T1F_a_VoScingulMarginalis_L	CSmar	Left	Frontal	Marginal branch of the cingulate sulcus
27523	aparc-a2009s lh volume S-circular-insula-ant	Cortical volume (Sulcus)	Freesurfer a2009s	Volume of S-circular-Insular Cortex-ant in the left hemisphere generated by parcellation of the white surface using Destrieux (a2009s) parcellation	Volume of Scircularinsulaant (left hemisphere)	T1F_a_VoScircularinsulaant_L	InCirSa	Left	Insular	Anterior segment of the circular sulcus of the insula
27524	aparc-a2009s lh volume S-circular-insula-inf	Cortical volume (Sulcus)	Freesurfer a2009s	Volume of S-circular-Insular Cortex-inf in the left hemisphere generated by parcellation of the white surface using Destrieux (a2009s) parcellation	Volume of Scircularinsulainf (left hemisphere)	T1F_a_VoScircularinsulainf_L	InCirSinf	Left	Insular	Inferior segment of the circular sulcus of the insula
27525	aparc-a2009s lh volume S-circular-insula-sup	Cortical volume (Sulcus)	Freesurfer a2009s	Volume of S-circular-Insular Cortex-sup in the left hemisphere generated by parcellation of the white surface using Destrieux (a2009s) parcellation	Volume of Scircularinsulasup (left hemisphere)	T1F_a_VoScircularinsulasup_L	InCirSsup	Left	Insular	Superior segment of the circular sulcus of the insula
27526	aparc-a2009s lh volume S-collat-transv-ant	Cortical volume (Sulcus)	Freesurfer a2009s	Volume of Anterior transverse collateral sulcus in the left hemisphere generated by parcellation of the white surface using Destrieux (a2009s) parcellation	Volume of Scollattransvant (left hemisphere)	T1F_a_VoScollattransvant_L	ColSat	Left	Temporal	Anterior transverse collateral sulcus
27527	aparc-a2009s lh volume S-collat-transv-post	Cortical volume (Sulcus)	Freesurfer a2009s	Volume of Posterior transverse collateral sulcus in the left hemisphere generated by parcellation of the white surface using Destrieux (a2009s) parcellation	Volume of Scollattransvpost (left hemisphere)	T1F_a_VoScollattransvpost_L	ColSpt	Left	Temporal	Posterior transverse collateral sulcus
27528	aparc-a2009s lh volume S-front-inf	Cortical volume (Sulcus)	Freesurfer a2009s	Volume of Inferior frontal sulcus in the left hemisphere generated by parcellation of the white surface using Destrieux (a2009s) parcellation	Volume of Sfrontinf (left hemisphere)	T1F_a_VoSfrontinf_L	IFS	Left	Frontal	Inferior frontal sulcus
27529	aparc-a2009s lh volume S-front-middle	Cortical volume (Sulcus)	Freesurfer a2009s	Volume of Middle frontal sulcus in the left hemisphere generated by parcellation of the white surface using Destrieux (a2009s) parcellation	Volume of Sfrontmiddle (left hemisphere)	T1F_a_VoSfrontMid_L	MFS	Left	Frontal	Middle frontal sulcus
27530	aparc-a2009s lh volume S-front-sup	Cortical volume (Sulcus)	Freesurfer a2009s	Volume of Superior frontal sulcus in the left hemisphere generated by parcellation of the white surface using Destrieux (a2009s) parcellation	Volume of Sfrontsup (left hemisphere)	T1F_a_VoSfrontsup_L	SFS	Left	Frontal	Superior frontal sulcus
27531	aparc-a2009s lh volume S-interm-prim-Jensen	Cortical volume (Sulcus)	Freesurfer a2009s	Volume of Sulcus intermedius primus of Jensen in the left hemisphere generated by parcellation of the white surface using Destrieux (a2009s) parcellation	Volume of SintermprimJensen (left hemisphere)	T1F_a_VoSintermprimJensen_L	JS	Left	Parietal	Sulcus intermedius primus of Jensen
27532	aparc-a2009s lh volume S-intrapariet+P-trans	Cortical volume (Sulcus)	Freesurfer a2009s	Volume of Intraparietal sulcus and transverse parietal sulci in the left hemisphere generated by parcellation of the white surface using Destrieux (a2009s) parcellation	Volume of SintraparietPtrans (left hemisphere)	T1F_a_VoSintraparietPtrans_L	IPS	Left	Parietal	Intraparietal sulcus and transverse parietal sulci
27533	aparc-a2009s lh volume S-oc-middle+Lunatus	Cortical volume (Sulcus)	Freesurfer a2009s	Volume of Middle occipital sulcus and lunatus sulcus in the left hemisphere generated by parcellation of the white surface using Destrieux (a2009s) parcellation	Volume of SocmiddleLunatus (left hemisphere)	T1F_a_VoSocMidLunatus_L	MOS	Left	Occipital	Middle occipital sulcus and lunatus sulcus
27534	aparc-a2009s lh volume S-oc-sup+transversal	Cortical volume (Sulcus)	Freesurfer a2009s	Volume of Superior occipital sulcus and transverse occipital sulcus in the left hemisphere generated by parcellation of the white surface using Destrieux (a2009s) parcellation	Volume of Socsuptransversal (left hemisphere)	T1F_a_VoSocsuptransversal_L	SOS	Left	Occipital	Superior occipital sulcus and transverse occipital sulcus
27535	aparc-a2009s lh volume S-occipital-ant	Cortical volume (Sulcus)	Freesurfer a2009s	Volume of Anterior occipital sulcus and preoccipital notch in the left hemisphere generated by parcellation of the white surface using Destrieux (a2009s) parcellation	Volume of Soccipitalant (left hemisphere)	T1F_a_VoSoccipitalant_L	AOS	Left	Occipital	Anterior occipital sulcus and preoccipital notch
27536	aparc-a2009s lh volume S-oc-temp-lat	Cortical volume (Sulcus)	Freesurfer a2009s	Volume of Lateral occipito-temporal sulcus in the left hemisphere generated by parcellation of the white surface using Destrieux (a2009s) parcellation	Volume of Soctemplat (left hemisphere)	T1F_a_VoSoctemplat_L	LTOS	Left	Temporal	Lateral occipito-temporal sulcus
27537	aparc-a2009s lh volume S-oc-temp-med+Lingual	Cortical volume (Sulcus)	Freesurfer a2009s	Volume of Medial occipito-temporal sulcus and lingual sulcus in the left hemisphere generated by parcellation of the white surface using Destrieux (a2009s) parcellation	Volume of SoctempmedLingual (left hemisphere)	T1F_a_VoSoctempmedLingual_L	LS	Left	Temporal	Medial occipito-temporal sulcus and lingual sulcus
27538	aparc-a2009s lh volume S-orbital-lateral	Cortical volume (Sulcus)	Freesurfer a2009s	Volume of Lateral orbital sulcus in the left hemisphere generated by parcellation of the white surface using Destrieux (a2009s) parcellation	Volume of Sorbitallateral (left hemisphere)	T1F_a_VoSorbitalLat_L	LOrS	Left	Frontal	Lateral orbital sulcus
27539	aparc-a2009s lh volume S-orbital-med-olfact	Cortical volume (Sulcus)	Freesurfer a2009s	Volume of Medial orbital sulcus in the left hemisphere generated by parcellation of the white surface using Destrieux (a2009s) parcellation	Volume of Sorbitalmedolfact (left hemisphere)	T1F_a_VoSorbitalmedolfact_L	MOrS	Left	Frontal	Medial orbital sulcus
27540	aparc-a2009s lh volume S-orbital-H-Shaped	Cortical volume (Sulcus)	Freesurfer a2009s	Volume of Orbital sulci in the left hemisphere generated by parcellation of the white surface using Destrieux (a2009s) parcellation	Volume of SorbitalHShaped (left hemisphere)	T1F_a_VoSorbitalHShaped_L	OrS	Left	Frontal	Orbital sulci
27541	aparc-a2009s lh volume S-parieto-occipital	Cortical volume (Sulcus)	Freesurfer a2009s	Volume of Parieto-occipital sulcus in the left hemisphere generated by parcellation of the white surface using Destrieux (a2009s) parcellation	Volume of Sparietooccipital (left hemisphere)	T1F_a_VoSparietooccipital_L	POS	Left	Occipital	Parieto-occipital sulcus
27542	aparc-a2009s lh volume S-pericallosal	Cortical volume (Sulcus)	Freesurfer a2009s	Volume of Pericallosal sulcus in the left hemisphere generated by parcellation of the white surface using Destrieux (a2009s) parcellation	Volume of Spericallosal (left hemisphere)	T1F_a_VoSpericallosal_L	PCalS	Left	NA	Pericallosal sulcus
27543	aparc-a2009s lh volume S-postcentral	Cortical volume (Sulcus)	Freesurfer a2009s	Volume of S-Postcentral Gyrus in the left hemisphere generated by parcellation of the white surface using Destrieux (a2009s) parcellation	Volume of Spostcentral (left hemisphere)	T1F_a_VoSpostcentral_L	PostCG	Left	Parietal	Postcentral Gyrus
27544	aparc-a2009s lh volume S-precentral-inf-part	Cortical volume (Sulcus)	Freesurfer a2009s	Volume of S-Precentral Gyrus-inf-part in the left hemisphere generated by parcellation of the white surface using Destrieux (a2009s) parcellation	Volume of Sprecentralinfpart (left hemisphere)	T1F_a_VoSprecentralinfpart_L	PreCG	Left	Frontal	Precentral Gyrus
27545	aparc-a2009s lh volume S-precentral-sup-part	Cortical volume (Sulcus)	Freesurfer a2009s	Volume of S-Precentral Gyrus-sup-part in the left hemisphere generated by parcellation of the white surface using Destrieux (a2009s) parcellation	Volume of Sprecentralsuppart (left hemisphere)	T1F_a_VoSprecentralsuppart_L	PreCG	Left	Frontal	Precentral Gyrus
27546	aparc-a2009s lh volume S-suborbital	Cortical volume (Sulcus)	Freesurfer a2009s	Volume of Suborbital sulcus in the left hemisphere generated by parcellation of the white surface using Destrieux (a2009s) parcellation	Volume of Ssuborbital (left hemisphere)	T1F_a_VoSsuborbital_L	SOrS	Left	Frontal	Suborbital sulcus
27547	aparc-a2009s lh volume S-subparietal	Cortical volume (Sulcus)	Freesurfer a2009s	Volume of Subparietal sulcus in the left hemisphere generated by parcellation of the white surface using Destrieux (a2009s) parcellation	Volume of Ssubparietal (left hemisphere)	T1F_a_VoSsubPar_L	SPS	Left	Parietal	Subparietal sulcus
27548	aparc-a2009s lh volume S-temporal-inf	Cortical volume (Sulcus)	Freesurfer a2009s	Volume of Inferior temporal sulcus in the left hemisphere generated by parcellation of the white surface using Destrieux (a2009s) parcellation	Volume of Stemporalinf (left hemisphere)	T1F_a_VoSTempinf_L	TSinf	Left	Temporal	Inferior temporal sulcus
27549	aparc-a2009s lh volume S-temporal-sup	Cortical volume (Sulcus)	Freesurfer a2009s	Volume of Superior temporal sulcus in the left hemisphere generated by parcellation of the white surface using Destrieux (a2009s) parcellation	Volume of Stemporalsup (left hemisphere)	T1F_a_VoSTempsup_L	TSsup	Left	Temporal	Superior temporal sulcus
27550	aparc-a2009s lh volume S-temporal-transverse	Cortical volume (Sulcus)	Freesurfer a2009s	Volume of Transverse temporal sulcus in the left hemisphere generated by parcellation of the white surface using Destrieux (a2009s) parcellation	Volume of Stemporaltransverse (left hemisphere)	T1F_a_VoSTempTransv_L	TStrans	Left	Temporal	Transverse temporal sulcus
27699	aparc-a2009s rh volume G+S-frontomargin	Cortical volume	Freesurfer a2009s	Volume of Frontal Medial Cortex in the right hemisphere generated by parcellation of the white surface using Destrieux (a2009s) parcellation	Volume of GSfrontomargin (right hemisphere)	T1F_a_VoGSfrontomargin_R	FMC	Right	Frontal	Frontal Medial Cortex
27700	aparc-a2009s rh volume G+S-occipital-inf	Cortical volume	Freesurfer a2009s	Volume of Inferior occipital cortex in the right hemisphere generated by parcellation of the white surface using Destrieux (a2009s) parcellation	Volume of GSoccipitalinf (right hemisphere)	T1F_a_VoGSoccipitalinf_R	ICC	Right	Occipital	Inferior occipital cortex
27701	aparc-a2009s rh volume G+S-paracentral	Cortical volume	Freesurfer a2009s	Volume of G+S-Paracentral lobule in the right hemisphere generated by parcellation of the white surface using Destrieux (a2009s) parcellation	Volume of GSparacentral (right hemisphere)	T1F_a_VoGSParacent_R	ParaCL	Right	Frontal	Paracentral lobule
27702	aparc-a2009s rh volume G+S-subcentral	Cortical volume	Freesurfer a2009s	Volume of Subcentral cortex in the right hemisphere generated by parcellation of the white surface using Destrieux (a2009s) parcellation	Volume of GSsubcentral (right hemisphere)	T1F_a_VoGSsubcentral_R	SubCC	Right	Frontal	Subcentral cortex
27703	aparc-a2009s rh volume G+S-transv-frontopol	Cortical volume	Freesurfer a2009s	Volume of Transverse frontopolar cortex in the right hemisphere generated by parcellation of the white surface using Destrieux (a2009s) parcellation	Volume of GStransvfrontopol (right hemisphere)	T1F_a_VoGStransvfrontopol_R	TFC	Right	Frontal	Transverse frontopolar cortex
27704	aparc-a2009s rh volume G+S-cingul-Ant	Cortical volume	Freesurfer a2009s	Volume of Cingulate Cortex, anterior in the right hemisphere generated by parcellation of the white surface using Destrieux (a2009s) parcellation	Volume of GScingulAnt (right hemisphere)	T1F_a_VoGScingulAnt_R	CCa	Right	Limbic	Cingulate Cortex, anterior
27705	aparc-a2009s rh volume G+S-cingul-Mid-Ant	Cortical volume	Freesurfer a2009s	Volume of Cingulate Cortex, middle anterior in the right hemisphere generated by parcellation of the white surface using Destrieux (a2009s) parcellation	Volume of GScingulMidAnt (right hemisphere)	T1F_a_VoGScingulMidAnt_R	CCma	Right	Limbic	Cingulate Cortex, middle anterior
27706	aparc-a2009s rh volume G+S-cingul-Mid-Post	Cortical volume	Freesurfer a2009s	Volume of Cingulate Cortex, middle posterior in the right hemisphere generated by parcellation of the white surface using Destrieux (a2009s) parcellation	Volume of GScingulMidPost (right hemisphere)	T1F_a_VoGScingulMidPost_R	CCmp	Right	Limbic	Cingulate Cortex, middle posterior
27707	aparc-a2009s rh volume G-cingul-Post-dorsal	Cortical volume (Gyrus)	Freesurfer a2009s	Volume of Posterior-dorsal part of the cingulate gyrus in the right hemisphere generated by parcellation of the white surface using Destrieux (a2009s) parcellation	Volume of GcingulPostdorsal (right hemisphere)	T1F_a_VoGcingulPostdorsal_R	CGdp	Right	Limbic	Cingulate Gyrus, dorsal posterior
27708	aparc-a2009s rh volume G-cingul-Post-ventral	Cortical volume (Gyrus)	Freesurfer a2009s	Volume of Posterior-ventral part of the cingulate gyrus in the right hemisphere generated by parcellation of the white surface using Destrieux (a2009s) parcellation	Volume of GcingulPostventral (right hemisphere)	T1F_a_VoGcingulPostventral_R	CGvp	Right	Limbic	Cingulate Gyrus, ventral posterior
27709	aparc-a2009s rh volume G-cuneus	Cortical volume (Gyrus)	Freesurfer a2009s	Volume of Cuneal Cortex Cortex in the right hemisphere generated by parcellation of the white surface using Destrieux (a2009s) parcellation	Volume of Gcuneus (right hemisphere)	T1F_a_VoGcuneus_R	CuC	Right	Occipital	Cuneal Cortex
27710	aparc-a2009s rh volume G-front-inf-Opercular	Cortical volume (Gyrus)	Freesurfer a2009s	Volume of Inferior Frontal Gyrus, pars opercularis in the right hemisphere generated by parcellation of the white surface using Destrieux (a2009s) parcellation	Volume of GfrontinfOpercular (right hemisphere)	T1F_a_VoGfrontinfOpercular_R	IFGop	Right	Frontal	Inferior Frontal Gyrus, pars opercularis
27711	aparc-a2009s rh volume G-front-inf-Orbital	Cortical volume (Gyrus)	Freesurfer a2009s	Volume of Inferior Frontal Gyrus, pars orbitalis in the right hemisphere generated by parcellation of the white surface using Destrieux (a2009s) parcellation	Volume of GfrontinfOrbital (right hemisphere)	T1F_a_VoGfrontinfOrbital_R	IFGor	Right	Frontal	Inferior Frontal Gyrus, pars orbitalis
27712	aparc-a2009s rh volume G-front-inf-Triangul	Cortical volume (Gyrus)	Freesurfer a2009s	Volume of Inferior Frontal Gyrus, pars triangularis in the right hemisphere generated by parcellation of the white surface using Destrieux (a2009s) parcellation	Volume of GfrontinfTriangul (right hemisphere)	T1F_a_VoGfrontinfTriangul_R	IFGtr	Right	Frontal	Inferior Frontal Gyrus, pars triangularis
27713	aparc-a2009s rh volume G-front-middle	Cortical volume (Gyrus)	Freesurfer a2009s	Volume of Middle Frontal Gyrus in the right hemisphere generated by parcellation of the white surface using Destrieux (a2009s) parcellation	Volume of Gfrontmiddle (right hemisphere)	T1F_a_VoGfrontMid_R	MFG	Right	Frontal	Middle Frontal Gyrus
27714	aparc-a2009s rh volume G-front-sup	Cortical volume (Gyrus)	Freesurfer a2009s	Volume of Superior Frontal Gyrus in the right hemisphere generated by parcellation of the white surface using Destrieux (a2009s) parcellation	Volume of Gfrontsup (right hemisphere)	T1F_a_VoGfrontsup_R	SFG	Right	Frontal	Superior Frontal Gyrus
27715	aparc-a2009s rh volume G-Ins-lg+S-cent-ins	Cortical volume (Gyrus)	Freesurfer a2009s	Volume of Insular, central sulcus in the right hemisphere generated by parcellation of the white surface using Destrieux (a2009s) parcellation	Volume of GInslgScentins (right hemisphere)	T1F_a_VoGInslgScentins_R	InCS	Right	Insular	Insular, central sulcus
27716	aparc-a2009s rh volume G-insular-short	Cortical volume (Gyrus)	Freesurfer a2009s	Volume of Insular, short gyri in the right hemisphere generated by parcellation of the white surface using Destrieux (a2009s) parcellation	Volume of Ginsularshort (right hemisphere)	T1F_a_VoGinsularshort_R	InSG	Right	Insular	Insular, short gyri
27717	aparc-a2009s rh volume G-occipital-middle	Cortical volume (Gyrus)	Freesurfer a2009s	Volume of Middle occipital gyrus in the right hemisphere generated by parcellation of the white surface using Destrieux (a2009s) parcellation	Volume of Goccipitalmiddle (right hemisphere)	T1F_a_VoGoccipitalMid_R	MOG	Right	Occipital	Middle occipital gyrus
27718	aparc-a2009s rh volume G-occipital-sup	Cortical volume (Gyrus)	Freesurfer a2009s	Volume of Superior occipital gyrus in the right hemisphere generated by parcellation of the white surface using Destrieux (a2009s) parcellation	Volume of Goccipitalsup (right hemisphere)	T1F_a_VoGoccipitalsup_R	SOG	Right	Occipital	Superior occipital gyrus
27719	aparc-a2009s rh volume G-oc-temp-lat-fusifor	Cortical volume (Gyrus)	Freesurfer a2009s	Volume of Temporal Occipital Fusiform Cortex in the right hemisphere generated by parcellation of the white surface using Destrieux (a2009s) parcellation	Volume of Goctemplatfusifor (right hemisphere)	T1F_a_VoGoctemplatfusifor_R	TOFusC	Right	Temporal	Temporal Occipital Fusiform Cortex
27720	aparc-a2009s rh volume G-oc-temp-med-Lingual	Cortical volume (Gyrus)	Freesurfer a2009s	Volume of Lingual Gyrus in the right hemisphere generated by parcellation of the white surface using Destrieux (a2009s) parcellation	Volume of GoctempmedLingual (right hemisphere)	T1F_a_VoGoctempmedLingual_R	LG	Right	Occipital	Lingual Gyrus
27721	aparc-a2009s rh volume G-oc-temp-med-Parahip	Cortical volume (Gyrus)	Freesurfer a2009s	Volume of Parahippocampal Gyrus in the right hemisphere generated by parcellation of the white surface using Destrieux (a2009s) parcellation	Volume of GoctempmedParahip (right hemisphere)	T1F_a_VoGoctempmedParahip_R	ParaHIP	Right	Temporal	Parahippocampal Gyrus
27722	aparc-a2009s rh volume G-orbital	Cortical volume (Gyrus)	Freesurfer a2009s	Volume of Orbital gyri in the right hemisphere generated by parcellation of the white surface using Destrieux (a2009s) parcellation	Volume of Gorbital (right hemisphere)	T1F_a_VoGorbital_R	OrG	Right	Frontal	Orbital gyri
27723	aparc-a2009s rh volume G-pariet-inf-Angular	Cortical volume (Gyrus)	Freesurfer a2009s	Volume of Angular Gyrus in the right hemisphere generated by parcellation of the white surface using Destrieux (a2009s) parcellation	Volume of GparietinfAngular (right hemisphere)	T1F_a_VoGparietinfAngular_R	AG	Right	Parietal	Angular Gyrus
27724	aparc-a2009s rh volume G-pariet-inf-Supramar	Cortical volume (Gyrus)	Freesurfer a2009s	Volume of Supramarginal Gyrus in the right hemisphere generated by parcellation of the white surface using Destrieux (a2009s) parcellation	Volume of GparietinfSupramar (right hemisphere)	T1F_a_VoGparietinfSupramar_R	SMG	Right	Parietal	Supramarginal Gyrus
27725	aparc-a2009s rh volume G-parietal-sup	Cortical volume (Gyrus)	Freesurfer a2009s	Volume of Superior Parietal Lobule in the right hemisphere generated by parcellation of the white surface using Destrieux (a2009s) parcellation	Volume of Gparietalsup (right hemisphere)	T1F_a_VoGParsup_R	SPL	Right	Parietal	Superior Parietal Lobule
27726	aparc-a2009s rh volume G-postcentral	Cortical volume (Gyrus)	Freesurfer a2009s	Volume of Postcentral Gyrus Gyrus in the right hemisphere generated by parcellation of the white surface using Destrieux (a2009s) parcellation	Volume of Gpostcentral (right hemisphere)	T1F_a_VoGpostcentral_R	PostCG	Right	Parietal	Postcentral Gyrus
27727	aparc-a2009s rh volume G-precentral	Cortical volume (Gyrus)	Freesurfer a2009s	Volume of Precentral Gyrus Gyrus in the right hemisphere generated by parcellation of the white surface using Destrieux (a2009s) parcellation	Volume of Gprecentral (right hemisphere)	T1F_a_VoGprecentral_R	PreCG	Right	Frontal	Precentral Gyrus
27728	aparc-a2009s rh volume G-precuneus	Cortical volume (Gyrus)	Freesurfer a2009s	Volume of PreCuneal Cortex Cortex in the right hemisphere generated by parcellation of the white surface using Destrieux (a2009s) parcellation	Volume of Gprecuneus (right hemisphere)	T1F_a_VoGprecuneus_R	PreCuC	Right	Occipital	PreCuneal Cortex
27729	aparc-a2009s rh volume G-rectus	Cortical volume (Gyrus)	Freesurfer a2009s	Volume of Gyrus rectus in the right hemisphere generated by parcellation of the white surface using Destrieux (a2009s) parcellation	Volume of Grectus (right hemisphere)	T1F_a_VoGrectus_R	GR	Right	Frontal	Gyrus rectus
27730	aparc-a2009s rh volume G-subcallosal	Cortical volume (Gyrus)	Freesurfer a2009s	Volume of Subcallosal Gyrus in the right hemisphere generated by parcellation of the white surface using Destrieux (a2009s) parcellation	Volume of Gsubcallosal (right hemisphere)	T1F_a_VoGsubcallosal_R	SCalG	Right	Frontal	Subcallosal Gyrus
27731	aparc-a2009s rh volume G-temp-sup-G-T-transv	Cortical volume (Gyrus)	Freesurfer a2009s	Volume of Transverse temporal gyrus, anterior in the right hemisphere generated by parcellation of the white surface using Destrieux (a2009s) parcellation	Volume of GtempsupGTtransv (right hemisphere)	T1F_a_VoGtempsupGTtransv_R	TTGa	Right	Temporal	Transverse temporal gyrus, anterior
27732	aparc-a2009s rh volume G-temp-sup-Lateral	Cortical volume (Gyrus)	Freesurfer a2009s	Volume of Lateral aspect of the superior temporal gyrus in the right hemisphere generated by parcellation of the white surface using Destrieux (a2009s) parcellation	Volume of GtempsupLateral (right hemisphere)	T1F_a_VoGtempsupLat_R	STGla	Right	Temporal	Lateral aspect of the superior temporal gyrus
27733	aparc-a2009s rh volume G-temp-sup-Plan-polar	Cortical volume (Gyrus)	Freesurfer a2009s	Volume of Planum polare of the superior temporal gyrus in the right hemisphere generated by parcellation of the white surface using Destrieux (a2009s) parcellation	Volume of GtempsupPlanpolar (right hemisphere)	T1F_a_VoGtempsupPlanpolar_R	STGpp	Right	Temporal	Planum polare of the superior temporal gyrus
27734	aparc-a2009s rh volume G-temp-sup-Plan-tempo	Cortical volume (Gyrus)	Freesurfer a2009s	Volume of Planum temporale of the superior temporal gyrus in the right hemisphere generated by parcellation of the white surface using Destrieux (a2009s) parcellation	Volume of GtempsupPlantempo (right hemisphere)	T1F_a_VoGtempsupPlantempo_R	STGpt	Right	Temporal	Planum temporale of the superior temporal gyrus
27735	aparc-a2009s rh volume G-temporal-inf	Cortical volume (Gyrus)	Freesurfer a2009s	Volume of Inferior Temporal Gyrus in the right hemisphere generated by parcellation of the white surface using Destrieux (a2009s) parcellation	Volume of Gtemporalinf (right hemisphere)	T1F_a_VoGTempinf_R	ITG	Right	Temporal	Inferior Temporal Gyrus
27736	aparc-a2009s rh volume G-temporal-middle	Cortical volume (Gyrus)	Freesurfer a2009s	Volume of Middle Temporal Gyrus in the right hemisphere generated by parcellation of the white surface using Destrieux (a2009s) parcellation	Volume of Gtemporalmiddle (right hemisphere)	T1F_a_VoGTempMid_R	MTG	Right	Temporal	Middle Temporal Gyrus
27737	aparc-a2009s rh volume Lat-Fis-ant-Horizont	Cortical volume (Sulcus)	Freesurfer a2009s	Horizontal ramus of the anterior segment of the lateral sulcus	Volume of LatFisantHorizont (right hemisphere)	T1F_a_VoLatFisantHorizont_R	LSantH	Right	Frontal	Horizontal ramus of the anterior segment of the lateral sulcus
27738	aparc-a2009s rh volume Lat-Fis-ant-Vertical	Cortical volume (Sulcus)	Freesurfer a2009s	Vertical ramus of the anterior segment of the lateral sulcus	Volume of LatFisantVertical (right hemisphere)	T1F_a_VoLatFisantVertical_R	LSantV	Right	Frontal	Vertical ramus of the anterior segment of the lateral sulcus
27739	aparc-a2009s rh volume Lat-Fis-post	Cortical volume (Sulcus)	Freesurfer a2009s	Posterior ramus of the lateral sulcus	Volume of LatFispost (right hemisphere)	T1F_a_VoLatFispost_R	LSpos	Right	Parietal	Posterior ramus of the lateral sulcus
27740	aparc-a2009s rh volume Pole-occipital	Cortical volume	Freesurfer a2009s	Volume of Occipital pole in the right hemisphere generated by parcellation of the white surface using Destrieux (a2009s) parcellation	Volume of Poleoccipital (right hemisphere)	T1F_a_VoPoleoccipital_R	OP	Right	Occipital	Occipital Pole
27741	aparc-a2009s rh volume Pole-temporal	Cortical volume	Freesurfer a2009s	Volume of Temporal pole in the right hemisphere generated by parcellation of the white surface using Destrieux (a2009s) parcellation	Volume of Poletemporal (right hemisphere)	T1F_a_VoPoleTemp_R	TP	Right	Temporal	Temporal Pole
27742	aparc-a2009s rh volume S-calcarine	Cortical volume (Sulcus)	Freesurfer a2009s	Volume of Calcarine sulcus in the right hemisphere generated by parcellation of the white surface using Destrieux (a2009s) parcellation	Volume of Scalcarine (right hemisphere)	T1F_a_VoScalcarine_R	CalS	Right	Occipital	Calcarine sulcus
27743	aparc-a2009s rh volume S-central	Cortical volume (Sulcus)	Freesurfer a2009s	Volume of Central sulcus in the right hemisphere generated by parcellation of the white surface using Destrieux (a2009s) parcellation	Volume of Scentral (right hemisphere)	T1F_a_VoScentral_R	CnS	Right	Frontal	Central sulcus
27744	aparc-a2009s rh volume S-cingul-Marginalis	Cortical volume (Sulcus)	Freesurfer a2009s	Volume of Marginal branch of the cingulate sulcus in the right hemisphere generated by parcellation of the white surface using Destrieux (a2009s) parcellation	Volume of ScingulMarginalis (right hemisphere)	T1F_a_VoScingulMarginalis_R	CSmar	Right	Frontal	Marginal branch of the cingulate sulcus
27745	aparc-a2009s rh volume S-circular-insula-ant	Cortical volume (Sulcus)	Freesurfer a2009s	Volume of S-circular-Insular Cortex-ant in the right hemisphere generated by parcellation of the white surface using Destrieux (a2009s) parcellation	Volume of Scircularinsulaant (right hemisphere)	T1F_a_VoScircularinsulaant_R	InCirSa	Right	Insular	Anterior segment of the circular sulcus of the insula
27746	aparc-a2009s rh volume S-circular-insula-inf	Cortical volume (Sulcus)	Freesurfer a2009s	Volume of S-circular-Insular Cortex-inf in the right hemisphere generated by parcellation of the white surface using Destrieux (a2009s) parcellation	Volume of Scircularinsulainf (right hemisphere)	T1F_a_VoScircularinsulainf_R	InCirSinf	Right	Insular	Inferior segment of the circular sulcus of the insula
27747	aparc-a2009s rh volume S-circular-insula-sup	Cortical volume (Sulcus)	Freesurfer a2009s	Volume of S-circular-Insular Cortex-sup in the right hemisphere generated by parcellation of the white surface using Destrieux (a2009s) parcellation	Volume of Scircularinsulasup (right hemisphere)	T1F_a_VoScircularinsulasup_R	InCirSsup	Right	Insular	Superior segment of the circular sulcus of the insula
27748	aparc-a2009s rh volume S-collat-transv-ant	Cortical volume (Sulcus)	Freesurfer a2009s	Volume of Anterior transverse collateral sulcus in the right hemisphere generated by parcellation of the white surface using Destrieux (a2009s) parcellation	Volume of Scollattransvant (right hemisphere)	T1F_a_VoScollattransvant_R	ColSat	Right	Temporal	Anterior transverse collateral sulcus
27749	aparc-a2009s rh volume S-collat-transv-post	Cortical volume (Sulcus)	Freesurfer a2009s	Volume of Posterior transverse collateral sulcus in the right hemisphere generated by parcellation of the white surface using Destrieux (a2009s) parcellation	Volume of Scollattransvpost (right hemisphere)	T1F_a_VoScollattransvpost_R	ColSpt	Right	Temporal	Posterior transverse collateral sulcus
27750	aparc-a2009s rh volume S-front-inf	Cortical volume (Sulcus)	Freesurfer a2009s	Volume of Inferior frontal sulcus in the right hemisphere generated by parcellation of the white surface using Destrieux (a2009s) parcellation	Volume of Sfrontinf (right hemisphere)	T1F_a_VoSfrontinf_R	IFS	Right	Frontal	Inferior frontal sulcus
27751	aparc-a2009s rh volume S-front-middle	Cortical volume (Sulcus)	Freesurfer a2009s	Volume of Middle frontal sulcus in the right hemisphere generated by parcellation of the white surface using Destrieux (a2009s) parcellation	Volume of Sfrontmiddle (right hemisphere)	T1F_a_VoSfrontMid_R	MFS	Right	Frontal	Middle frontal sulcus
27752	aparc-a2009s rh volume S-front-sup	Cortical volume (Sulcus)	Freesurfer a2009s	Volume of Superior frontal sulcus in the right hemisphere generated by parcellation of the white surface using Destrieux (a2009s) parcellation	Volume of Sfrontsup (right hemisphere)	T1F_a_VoSfrontsup_R	SFS	Right	Frontal	Superior frontal sulcus
27753	aparc-a2009s rh volume S-interm-prim-Jensen	Cortical volume (Sulcus)	Freesurfer a2009s	Volume of Sulcus intermedius primus of Jensen in the right hemisphere generated by parcellation of the white surface using Destrieux (a2009s) parcellation	Volume of SintermprimJensen (right hemisphere)	T1F_a_VoSintermprimJensen_R	JS	Right	Parietal	Sulcus intermedius primus of Jensen
27754	aparc-a2009s rh volume S-intrapariet+P-trans	Cortical volume (Sulcus)	Freesurfer a2009s	Volume of Intraparietal sulcus and transverse parietal sulci in the right hemisphere generated by parcellation of the white surface using Destrieux (a2009s) parcellation	Volume of SintraparietPtrans (right hemisphere)	T1F_a_VoSintraparietPtrans_R	IPS	Right	Parietal	Intraparietal sulcus and transverse parietal sulci
27755	aparc-a2009s rh volume S-oc-middle+Lunatus	Cortical volume (Sulcus)	Freesurfer a2009s	Volume of Middle occipital sulcus and lunatus sulcus in the right hemisphere generated by parcellation of the white surface using Destrieux (a2009s) parcellation	Volume of SocmiddleLunatus (right hemisphere)	T1F_a_VoSocMidLunatus_R	MOS	Right	Occipital	Middle occipital sulcus and lunatus sulcus
27756	aparc-a2009s rh volume S-oc-sup+transversal	Cortical volume (Sulcus)	Freesurfer a2009s	Volume of Superior occipital sulcus and transverse occipital sulcus in the right hemisphere generated by parcellation of the white surface using Destrieux (a2009s) parcellation	Volume of Socsuptransversal (right hemisphere)	T1F_a_VoSocsuptransversal_R	SOS	Right	Occipital	Superior occipital sulcus and transverse occipital sulcus
27757	aparc-a2009s rh volume S-occipital-ant	Cortical volume (Sulcus)	Freesurfer a2009s	Volume of Anterior occipital sulcus and preoccipital notch in the right hemisphere generated by parcellation of the white surface using Destrieux (a2009s) parcellation	Volume of Soccipitalant (right hemisphere)	T1F_a_VoSoccipitalant_R	AOS	Right	Occipital	Anterior occipital sulcus and preoccipital notch
27758	aparc-a2009s rh volume S-oc-temp-lat	Cortical volume (Sulcus)	Freesurfer a2009s	Volume of Lateral occipito-temporal sulcus in the right hemisphere generated by parcellation of the white surface using Destrieux (a2009s) parcellation	Volume of Soctemplat (right hemisphere)	T1F_a_VoSoctemplat_R	LTOS	Right	Temporal	Lateral occipito-temporal sulcus
27759	aparc-a2009s rh volume S-oc-temp-med+Lingual	Cortical volume (Sulcus)	Freesurfer a2009s	Volume of Medial occipito-temporal sulcus and lingual sulcus in the right hemisphere generated by parcellation of the white surface using Destrieux (a2009s) parcellation	Volume of SoctempmedLingual (right hemisphere)	T1F_a_VoSoctempmedLingual_R	LS	Right	Temporal	Medial occipito-temporal sulcus and lingual sulcus
27760	aparc-a2009s rh volume S-orbital-lateral	Cortical volume (Sulcus)	Freesurfer a2009s	Volume of Lateral orbital sulcus in the right hemisphere generated by parcellation of the white surface using Destrieux (a2009s) parcellation	Volume of Sorbitallateral (right hemisphere)	T1F_a_VoSorbitalLat_R	LOrS	Right	Frontal	Lateral orbital sulcus
27761	aparc-a2009s rh volume S-orbital-med-olfact	Cortical volume (Sulcus)	Freesurfer a2009s	Volume of Medial orbital sulcus in the right hemisphere generated by parcellation of the white surface using Destrieux (a2009s) parcellation	Volume of Sorbitalmedolfact (right hemisphere)	T1F_a_VoSorbitalmedolfact_R	MOrS	Right	Frontal	Medial orbital sulcus
27762	aparc-a2009s rh volume S-orbital-H-Shaped	Cortical volume (Sulcus)	Freesurfer a2009s	Volume of Orbital sulci in the right hemisphere generated by parcellation of the white surface using Destrieux (a2009s) parcellation	Volume of SorbitalHShaped (right hemisphere)	T1F_a_VoSorbitalHShaped_R	OrS	Right	Frontal	Orbital sulci
27763	aparc-a2009s rh volume S-parieto-occipital	Cortical volume (Sulcus)	Freesurfer a2009s	Volume of Parieto-occipital sulcus in the right hemisphere generated by parcellation of the white surface using Destrieux (a2009s) parcellation	Volume of Sparietooccipital (right hemisphere)	T1F_a_VoSparietooccipital_R	POS	Right	Occipital	Parieto-occipital sulcus
27764	aparc-a2009s rh volume S-pericallosal	Cortical volume (Sulcus)	Freesurfer a2009s	Volume of Pericallosal sulcus in the right hemisphere generated by parcellation of the white surface using Destrieux (a2009s) parcellation	Volume of Spericallosal (right hemisphere)	T1F_a_VoSpericallosal_R	PCalS	Right	NA	Pericallosal sulcus
27765	aparc-a2009s rh volume S-postcentral	Cortical volume (Sulcus)	Freesurfer a2009s	Volume of S-Postcentral Gyrus in the right hemisphere generated by parcellation of the white surface using Destrieux (a2009s) parcellation	Volume of Spostcentral (right hemisphere)	T1F_a_VoSpostcentral_R	PostCG	Right	Parietal	Postcentral Gyrus
27766	aparc-a2009s rh volume S-precentral-inf-part	Cortical volume (Sulcus)	Freesurfer a2009s	Volume of S-Precentral Gyrus-inf-part in the right hemisphere generated by parcellation of the white surface using Destrieux (a2009s) parcellation	Volume of Sprecentralinfpart (right hemisphere)	T1F_a_VoSprecentralinfpart_R	PreCG	Right	Frontal	Precentral Gyrus
27767	aparc-a2009s rh volume S-precentral-sup-part	Cortical volume (Sulcus)	Freesurfer a2009s	Volume of S-Precentral Gyrus-sup-part in the right hemisphere generated by parcellation of the white surface using Destrieux (a2009s) parcellation	Volume of Sprecentralsuppart (right hemisphere)	T1F_a_VoSprecentralsuppart_R	PreCG	Right	Frontal	Precentral Gyrus
27768	aparc-a2009s rh volume S-suborbital	Cortical volume (Sulcus)	Freesurfer a2009s	Volume of Suborbital sulcus in the right hemisphere generated by parcellation of the white surface using Destrieux (a2009s) parcellation	Volume of Ssuborbital (right hemisphere)	T1F_a_VoSsuborbital_R	SOrS	Right	Frontal	Suborbital sulcus
27769	aparc-a2009s rh volume S-subparietal	Cortical volume (Sulcus)	Freesurfer a2009s	Volume of Subparietal sulcus in the right hemisphere generated by parcellation of the white surface using Destrieux (a2009s) parcellation	Volume of Ssubparietal (right hemisphere)	T1F_a_VoSsubPar_R	SPS	Right	Parietal	Subparietal sulcus
27770	aparc-a2009s rh volume S-temporal-inf	Cortical volume (Sulcus)	Freesurfer a2009s	Volume of Inferior temporal sulcus in the right hemisphere generated by parcellation of the white surface using Destrieux (a2009s) parcellation	Volume of Stemporalinf (right hemisphere)	T1F_a_VoSTempinf_R	TSinf	Right	Temporal	Inferior temporal sulcus
27771	aparc-a2009s rh volume S-temporal-sup	Cortical volume (Sulcus)	Freesurfer a2009s	Volume of Superior temporal sulcus in the right hemisphere generated by parcellation of the white surface using Destrieux (a2009s) parcellation	Volume of Stemporalsup (right hemisphere)	T1F_a_VoSTempsup_R	TSsup	Right	Temporal	Superior temporal sulcus
27772	aparc-a2009s rh volume S-temporal-transverse	Cortical volume (Sulcus)	Freesurfer a2009s	Volume of Transverse temporal sulcus in the right hemisphere generated by parcellation of the white surface using Destrieux (a2009s) parcellation	Volume of Stemporaltransverse (right hemisphere)	T1F_a_VoSTempTransv_R	TStrans	Right	Temporal	Transverse temporal sulcus
26721	aparc-Desikan lh area TotalSurface	Global area	Freesurfer desikan white	Area of TotalSurface in the left hemisphere generated by parcellation of the white surface using Desikan-Killiany parcellation	Area of TotalSurface (left hemisphere)	T1F_W_ArTotalSurface_L	NA	Left	NA	NA
26722	aparc-Desikan lh area bankssts	Cortical area	Freesurfer desikan white	Area of Banks superior temporal sulcus in the left hemisphere generated by parcellation of the white surface using Desikan-Killiany parcellation	Area of Banks superior temporal sulcus (left hemisphere)	T1F_W_Arbankssts_L	STSb	Left	Temporal	Banks superior temporal sulcus
26723	aparc-Desikan lh area caudalanteriorcingulate	Cortical area	Freesurfer desikan white	Area of Cingulate Gyrus, caudal anterior in the left hemisphere generated by parcellation of the white surface using Desikan-Killiany parcellation	Area of caudalAntcingulate (left hemisphere)	T1F_W_ArCaudAntCing_L	CGca	Left	Limbic	Cingulate Gyrus, caudal anterior
26724	aparc-Desikan lh area caudalmiddlefrontal	Cortical area	Freesurfer desikan white	Area of Frontal Medial Cortex, caudal in the left hemisphere generated by parcellation of the white surface using Desikan-Killiany parcellation	Area of Frontal Medial Cortex, caudal (left hemisphere)	T1F_W_ArCaudMidfront_L	FMCc	Left	Frontal	Frontal Medial Cortex, caudal
26725	aparc-Desikan lh area cuneus	Cortical area	Freesurfer desikan white	Area of Cuneal Cortex in the left hemisphere generated by parcellation of the white surface using Desikan-Killiany parcellation	Area of Cuneal Cortex (left hemisphere)	T1F_W_Arcuneus_L	CuC	Left	Occipital	Cuneal Cortex
26726	aparc-Desikan lh area entorhinal	Cortical area	Freesurfer desikan white	Area of Entorhinal cortex in the left hemisphere generated by parcellation of the white surface using Desikan-Killiany parcellation	Area of Entorhinal cortex (left hemisphere)	T1F_W_Arentorhinal_L	EnC	Left	Temporal	Entorhinal cortex
26727	aparc-Desikan lh area fusiform	Cortical area	Freesurfer desikan white	Area of Fusiform Gyrus in the left hemisphere generated by parcellation of the white surface using Desikan-Killiany parcellation	Area of Fusiform Gyrus (left hemisphere)	T1F_W_Arfusiform_L	FusG	Left	Occipital	Fusiform Gyrus
26728	aparc-Desikan lh area inferiorparietal	Cortical area	Freesurfer desikan white	Area of Inferior Parietal Lobule in the left hemisphere generated by parcellation of the white surface using Desikan-Killiany parcellation	Area of Inferior Parietal Lobule (left hemisphere)	T1F_W_ArInfPar_L	IPL	Left	Parietal	Inferior Parietal Lobule
26729	aparc-Desikan lh area inferiortemporal	Cortical area	Freesurfer desikan white	Area of Inferior Temporal Gyrus in the left hemisphere generated by parcellation of the white surface using Desikan-Killiany parcellation	Area of Inferior Temporal Gyrus (left hemisphere)	T1F_W_ArInfTemp_L	ITG	Left	Temporal	Inferior Temporal Gyrus
26730	aparc-Desikan lh area isthmuscingulate	Cortical area	Freesurfer desikan white	Area of Cingulate Gyrus, isthmus in the left hemisphere generated by parcellation of the white surface using Desikan-Killiany parcellation	Area of Cingulate Gyrus, isthmus (left hemisphere)	T1F_W_AristhmusCing_L	CGi	Left	Limbic	Cingulate Gyrus, isthmus
26731	aparc-Desikan lh area lateraloccipital	Cortical area	Freesurfer desikan white	Area of Lateral Occipital Cortex in the left hemisphere generated by parcellation of the white surface using Desikan-Killiany parcellation	Area of Lateral Occipital Cortex (left hemisphere)	T1F_W_ArLatoccipital_L	LOC	Left	Occipital	Lateral Occipital Cortex
26732	aparc-Desikan lh area lateralorbitofrontal	Cortical area	Freesurfer desikan white	Area of Lateral orbitofrontal cortex in the left hemisphere generated by parcellation of the white surface using Desikan-Killiany parcellation	Area of Lateral orbitofrontal cortex (left hemisphere)	T1F_W_ArLatOrbFront_L	IOFC	Left	Frontal	Lateral orbitofrontal cortex
26733	aparc-Desikan lh area lingual	Cortical area	Freesurfer desikan white	Area of Lingual Gyrus in the left hemisphere generated by parcellation of the white surface using Desikan-Killiany parcellation	Area of Lingual Gyrus (left hemisphere)	T1F_W_Arlingual_L	LG	Left	Occipital	Lingual Gyrus
26734	aparc-Desikan lh area medialorbitofrontal	Cortical area	Freesurfer desikan white	Area of Medial Orbitofrontal Cortex in the left hemisphere generated by parcellation of the white surface using Desikan-Killiany parcellation	Area of Medorbitofrontal (left hemisphere)	T1F_W_ArMedOrbFront_L	MOFC	Left	Frontal	Medial Orbitofrontal Cortex
26735	aparc-Desikan lh area middletemporal	Cortical area	Freesurfer desikan white	Area of Middle Temporal Gyrus in the left hemisphere generated by parcellation of the white surface using Desikan-Killiany parcellation	Area of Middle Temporal Gyrus (left hemisphere)	T1F_W_ArMidTemp_L	MTG	Left	Temporal	Middle Temporal Gyrus
26736	aparc-Desikan lh area parahippocampal	Cortical area	Freesurfer desikan white	Area of Parahippocampal Gyrus in the left hemisphere generated by parcellation of the white surface using Desikan-Killiany parcellation	Area of Parahippocampal Gyrus (left hemisphere)	T1F_W_ArparaHippocam_L	ParaHIP	Left	Temporal	Parahippocampal Gyrus
26737	aparc-Desikan lh area paracentral	Cortical area	Freesurfer desikan white	Area of Paracentral lobule in the left hemisphere generated by parcellation of the white surface using Desikan-Killiany parcellation	Area of Paracentral lobule (left hemisphere)	T1F_W_ArParacent_L	ParaCL	Left	Frontal	Paracentral lobule
26738	aparc-Desikan lh area parsopercularis	Cortical area	Freesurfer desikan white	Area of Inferior Frontal Gyrus, pars opercularis in the left hemisphere generated by parcellation of the white surface using Desikan-Killiany parcellation	Area of Inferior Frontal Gyrus, pars opercularis (left hemisphere)	T1F_W_ArParsoPercul_L	IFGop	Left	Frontal	Inferior Frontal Gyrus, pars opercularis
26739	aparc-Desikan lh area parsorbitalis	Cortical area	Freesurfer desikan white	Area of Inferior Frontal Gyrus, pars orbitalis in the left hemisphere generated by parcellation of the white surface using Desikan-Killiany parcellation	Area of Inferior Frontal Gyrus, pars orbitalis (left hemisphere)	T1F_W_Arparsorbitalis_L	IFGor	Left	Frontal	Inferior Frontal Gyrus, pars orbitalis
26740	aparc-Desikan lh area parstriangularis	Cortical area	Freesurfer desikan white	Area of Inferior Frontal Gyrus, pars triangularis in the left hemisphere generated by parcellation of the white surface using Desikan-Killiany parcellation	Area of Inferior Frontal Gyrus, pars triangularis (left hemisphere)	T1F_W_Arparstriang_L	IFGtr	Left	Frontal	Inferior Frontal Gyrus, pars triangularis
26741	aparc-Desikan lh area pericalcarine	Cortical area	Freesurfer desikan white	Area of Pericalcarine cortex in the left hemisphere generated by parcellation of the white surface using Desikan-Killiany parcellation	Area of Pericalcarine cortex (left hemisphere)	T1F_W_Arpericalcarine_L	PeriCal	Left	Occipital	Pericalcarine cortex
26742	aparc-Desikan lh area postcentral	Cortical area	Freesurfer desikan white	Area of Postcentral Gyrus in the left hemisphere generated by parcellation of the white surface using Desikan-Killiany parcellation	Area of Postcentral Gyrus (left hemisphere)	T1F_W_Arpostcentral_L	PostCG	Left	Parietal	Postcentral Gyrus
26743	aparc-Desikan lh area posteriorcingulate	Cortical area	Freesurfer desikan white	Area of Cingulate Gyrus, posterior in the left hemisphere generated by parcellation of the white surface using Desikan-Killiany parcellation	Area of Cingulate Gyrus, posterior (left hemisphere)	T1F_W_ArPostCing_L	CGp	Left	Limbic	Cingulate Gyrus, posterior
26744	aparc-Desikan lh area precentral	Cortical area	Freesurfer desikan white	Area of Precentral Gyrus in the left hemisphere generated by parcellation of the white surface using Desikan-Killiany parcellation	Area of Precentral Gyrus (left hemisphere)	T1F_W_Arprecentral_L	PreCG	Left	Frontal	Precentral Gyrus
26745	aparc-Desikan lh area precuneus	Cortical area	Freesurfer desikan white	Area of PreCuneal Cortex in the left hemisphere generated by parcellation of the white surface using Desikan-Killiany parcellation	Area of PreCuneal Cortex (left hemisphere)	T1F_W_Arprecuneus_L	PreCuC	Left	Occipital	PreCuneal Cortex
26746	aparc-Desikan lh area rostralanteriorcingulate	Cortical area	Freesurfer desikan white	Area of Cingulate Gyrus, rostral anterior in the left hemisphere generated by parcellation of the white surface using Desikan-Killiany parcellation	Area of rostralAntcingulate (left hemisphere)	T1F_W_ArRostAntCing_L	CGra	Left	Limbic	Cingulate Gyrus, rostral anterior
26747	aparc-Desikan lh area rostralmiddlefrontal	Cortical area	Freesurfer desikan white	Area of Frontal Medial Cortex, rostral in the left hemisphere generated by parcellation of the white surface using Desikan-Killiany parcellation	Area of Frontal Medial Cortex, rostral (left hemisphere)	T1F_W_ArRostMidfront_L	FMCr	Left	Frontal	Frontal Medial Cortex, rostral
26748	aparc-Desikan lh area superiorfrontal	Cortical area	Freesurfer desikan white	Area of Superior Frontal Gyrus in the left hemisphere generated by parcellation of the white surface using Desikan-Killiany parcellation	Area of Superior Frontal Gyrus (left hemisphere)	T1F_W_ArSupfront_L	SFG	Left	Frontal	Superior Frontal Gyrus
26749	aparc-Desikan lh area superiorparietal	Cortical area	Freesurfer desikan white	Area of Superior Parietal Lobule in the left hemisphere generated by parcellation of the white surface using Desikan-Killiany parcellation	Area of Superior Parietal Lobule (left hemisphere)	T1F_W_ArSupPar_L	SPL	Left	Parietal	Superior Parietal Lobule
26750	aparc-Desikan lh area superiortemporal	Cortical area	Freesurfer desikan white	Area of Superior Temporal Gyrus in the left hemisphere generated by parcellation of the white surface using Desikan-Killiany parcellation	Area of Superior Temporal Gyrus (left hemisphere)	T1F_W_ArSupTemp_L	STG	Left	Temporal	Superior Temporal Gyrus
26751	aparc-Desikan lh area supramarginal	Cortical area	Freesurfer desikan white	Area of Supramarginal Gyrus in the left hemisphere generated by parcellation of the white surface using Desikan-Killiany parcellation	Area of Supramarginal Gyrus (left hemisphere)	T1F_W_Arsupramarginal_L	SMG	Left	Parietal	Supramarginal Gyrus
26752	aparc-Desikan lh area frontalpole	Cortical area	Freesurfer desikan white	Area of Frontal Pole in the left hemisphere generated by parcellation of the white surface using Desikan-Killiany parcellation	Area of Frontal Pole (left hemisphere)	T1F_W_Arfrontpole_L	FP	Left	Frontal	Frontal Pole
26753	aparc-Desikan lh area transversetemporal	Cortical area	Freesurfer desikan white	Area of Transverse temporal gyrus in the left hemisphere generated by parcellation of the white surface using Desikan-Killiany parcellation	Area of Transverse temporal gyrus (left hemisphere)	T1F_W_ArTransvTemp_L	TTG	Left	Temporal	Transverse temporal gyrus
26754	aparc-Desikan lh area insula	Cortical area	Freesurfer desikan white	Area of Insular Cortex in the left hemisphere generated by parcellation of the white surface using Desikan-Killiany parcellation	Area of Insular Cortex (left hemisphere)	T1F_W_Arinsula_L	InC	Left	Insular	Insular Cortex
26822	aparc-Desikan rh area TotalSurface	Global area	Freesurfer desikan white	Area of TotalSurface in the right hemisphere generated by parcellation of the white surface using Desikan-Killiany parcellation	Area of TotalSurface (right hemisphere)	T1F_W_ArTotalSurface_R	NA	Right	NA	NA
26823	aparc-Desikan rh area bankssts	Cortical area	Freesurfer desikan white	Area of Banks superior temporal sulcus in the right hemisphere generated by parcellation of the white surface using Desikan-Killiany parcellation	Area of Banks superior temporal sulcus (right hemisphere)	T1F_W_Arbankssts_R	STSb	Right	Temporal	Banks superior temporal sulcus
26824	aparc-Desikan rh area caudalanteriorcingulate	Cortical area	Freesurfer desikan white	Area of Cingulate Gyrus, caudal anterior in the right hemisphere generated by parcellation of the white surface using Desikan-Killiany parcellation	Area of caudalAntcingulate (right hemisphere)	T1F_W_ArCaudAntCing_R	CGca	Right	Limbic	Cingulate Gyrus, caudal anterior
26825	aparc-Desikan rh area caudalmiddlefrontal	Cortical area	Freesurfer desikan white	Area of Frontal Medial Cortex, caudal in the right hemisphere generated by parcellation of the white surface using Desikan-Killiany parcellation	Area of Frontal Medial Cortex, caudal (right hemisphere)	T1F_W_ArCaudMidfront_R	FMCc	Right	Frontal	Frontal Medial Cortex, caudal
26826	aparc-Desikan rh area cuneus	Cortical area	Freesurfer desikan white	Area of Cuneal Cortex in the right hemisphere generated by parcellation of the white surface using Desikan-Killiany parcellation	Area of Cuneal Cortex (right hemisphere)	T1F_W_Arcuneus_R	CuC	Right	Occipital	Cuneal Cortex
26827	aparc-Desikan rh area entorhinal	Cortical area	Freesurfer desikan white	Area of Entorhinal cortex in the right hemisphere generated by parcellation of the white surface using Desikan-Killiany parcellation	Area of Entorhinal cortex (right hemisphere)	T1F_W_Arentorhinal_R	EnC	Right	Temporal	Entorhinal cortex
26828	aparc-Desikan rh area fusiform	Cortical area	Freesurfer desikan white	Area of Fusiform Gyrus in the right hemisphere generated by parcellation of the white surface using Desikan-Killiany parcellation	Area of Fusiform Gyrus (right hemisphere)	T1F_W_Arfusiform_R	FusG	Right	Occipital	Fusiform Gyrus
26829	aparc-Desikan rh area inferiorparietal	Cortical area	Freesurfer desikan white	Area of Inferior Parietal Lobule in the right hemisphere generated by parcellation of the white surface using Desikan-Killiany parcellation	Area of Inferior Parietal Lobule (right hemisphere)	T1F_W_ArInfPar_R	IPL	Right	Parietal	Inferior Parietal Lobule
26830	aparc-Desikan rh area inferiortemporal	Cortical area	Freesurfer desikan white	Area of Inferior Temporal Gyrus in the right hemisphere generated by parcellation of the white surface using Desikan-Killiany parcellation	Area of Inferior Temporal Gyrus (right hemisphere)	T1F_W_ArInfTemp_R	ITG	Right	Temporal	Inferior Temporal Gyrus
26831	aparc-Desikan rh area isthmuscingulate	Cortical area	Freesurfer desikan white	Area of Cingulate Gyrus, isthmus in the right hemisphere generated by parcellation of the white surface using Desikan-Killiany parcellation	Area of Cingulate Gyrus, isthmus (right hemisphere)	T1F_W_AristhmusCing_R	CGi	Right	Limbic	Cingulate Gyrus, isthmus
26832	aparc-Desikan rh area lateraloccipital	Cortical area	Freesurfer desikan white	Area of Lateral Occipital Cortex in the right hemisphere generated by parcellation of the white surface using Desikan-Killiany parcellation	Area of Lateral Occipital Cortex (right hemisphere)	T1F_W_ArLatoccipital_R	LOC	Right	Occipital	Lateral Occipital Cortex
26833	aparc-Desikan rh area lateralorbitofrontal	Cortical area	Freesurfer desikan white	Area of Lateral orbitofrontal cortex in the right hemisphere generated by parcellation of the white surface using Desikan-Killiany parcellation	Area of Lateral orbitofrontal cortex (right hemisphere)	T1F_W_ArLatOrbFront_R	IOFC	Right	Frontal	Lateral orbitofrontal cortex
26834	aparc-Desikan rh area lingual	Cortical area	Freesurfer desikan white	Area of Lingual Gyrus in the right hemisphere generated by parcellation of the white surface using Desikan-Killiany parcellation	Area of Lingual Gyrus (right hemisphere)	T1F_W_Arlingual_R	LG	Right	Occipital	Lingual Gyrus
26835	aparc-Desikan rh area medialorbitofrontal	Cortical area	Freesurfer desikan white	Area of Medial Orbitofrontal Cortex in the right hemisphere generated by parcellation of the white surface using Desikan-Killiany parcellation	Area of Medorbitofrontal (right hemisphere)	T1F_W_ArMedOrbFront_R	MOFC	Right	Frontal	Medial Orbitofrontal Cortex
26836	aparc-Desikan rh area middletemporal	Cortical area	Freesurfer desikan white	Area of Middle Temporal Gyrus in the right hemisphere generated by parcellation of the white surface using Desikan-Killiany parcellation	Area of Middle Temporal Gyrus (right hemisphere)	T1F_W_ArMidTemp_R	MTG	Right	Temporal	Middle Temporal Gyrus
26837	aparc-Desikan rh area parahippocampal	Cortical area	Freesurfer desikan white	Area of Parahippocampal Gyrus in the right hemisphere generated by parcellation of the white surface using Desikan-Killiany parcellation	Area of Parahippocampal Gyrus (right hemisphere)	T1F_W_ArparaHippocam_R	ParaHIP	Right	Temporal	Parahippocampal Gyrus
26838	aparc-Desikan rh area paracentral	Cortical area	Freesurfer desikan white	Area of Paracentral lobule in the right hemisphere generated by parcellation of the white surface using Desikan-Killiany parcellation	Area of Paracentral lobule (right hemisphere)	T1F_W_ArParacent_R	ParaCL	Right	Frontal	Paracentral lobule
26839	aparc-Desikan rh area parsopercularis	Cortical area	Freesurfer desikan white	Area of Inferior Frontal Gyrus, pars opercularis in the right hemisphere generated by parcellation of the white surface using Desikan-Killiany parcellation	Area of Inferior Frontal Gyrus, pars opercularis (right hemisphere)	T1F_W_ArParsoPercul_R	IFGop	Right	Frontal	Inferior Frontal Gyrus, pars opercularis
26840	aparc-Desikan rh area parsorbitalis	Cortical area	Freesurfer desikan white	Area of Inferior Frontal Gyrus, pars orbitalis in the right hemisphere generated by parcellation of the white surface using Desikan-Killiany parcellation	Area of Inferior Frontal Gyrus, pars orbitalis (right hemisphere)	T1F_W_Arparsorbitalis_R	IFGor	Right	Frontal	Inferior Frontal Gyrus, pars orbitalis
26841	aparc-Desikan rh area parstriangularis	Cortical area	Freesurfer desikan white	Area of Inferior Frontal Gyrus, pars triangularis in the right hemisphere generated by parcellation of the white surface using Desikan-Killiany parcellation	Area of Inferior Frontal Gyrus, pars triangularis (right hemisphere)	T1F_W_Arparstriang_R	IFGtr	Right	Frontal	Inferior Frontal Gyrus, pars triangularis
26842	aparc-Desikan rh area pericalcarine	Cortical area	Freesurfer desikan white	Area of Pericalcarine cortex in the right hemisphere generated by parcellation of the white surface using Desikan-Killiany parcellation	Area of Pericalcarine cortex (right hemisphere)	T1F_W_Arpericalcarine_R	PeriCal	Right	Occipital	Pericalcarine cortex
26843	aparc-Desikan rh area postcentral	Cortical area	Freesurfer desikan white	Area of Postcentral Gyrus in the right hemisphere generated by parcellation of the white surface using Desikan-Killiany parcellation	Area of Postcentral Gyrus (right hemisphere)	T1F_W_Arpostcentral_R	PostCG	Right	Parietal	Postcentral Gyrus
26844	aparc-Desikan rh area posteriorcingulate	Cortical area	Freesurfer desikan white	Area of Cingulate Gyrus, posterior in the right hemisphere generated by parcellation of the white surface using Desikan-Killiany parcellation	Area of Cingulate Gyrus, posterior (right hemisphere)	T1F_W_ArPostCing_R	CGp	Right	Limbic	Cingulate Gyrus, posterior
26845	aparc-Desikan rh area precentral	Cortical area	Freesurfer desikan white	Area of Precentral Gyrus in the right hemisphere generated by parcellation of the white surface using Desikan-Killiany parcellation	Area of Precentral Gyrus (right hemisphere)	T1F_W_Arprecentral_R	PreCG	Right	Frontal	Precentral Gyrus
26846	aparc-Desikan rh area precuneus	Cortical area	Freesurfer desikan white	Area of PreCuneal Cortex in the right hemisphere generated by parcellation of the white surface using Desikan-Killiany parcellation	Area of PreCuneal Cortex (right hemisphere)	T1F_W_Arprecuneus_R	PreCuC	Right	Occipital	PreCuneal Cortex
26847	aparc-Desikan rh area rostralanteriorcingulate	Cortical area	Freesurfer desikan white	Area of Cingulate Gyrus, rostral anterior in the right hemisphere generated by parcellation of the white surface using Desikan-Killiany parcellation	Area of rostralAntcingulate (right hemisphere)	T1F_W_ArRostAntCing_R	CGra	Right	Limbic	Cingulate Gyrus, rostral anterior
26848	aparc-Desikan rh area rostralmiddlefrontal	Cortical area	Freesurfer desikan white	Area of Frontal Medial Cortex, rostral in the right hemisphere generated by parcellation of the white surface using Desikan-Killiany parcellation	Area of Frontal Medial Cortex, rostral (right hemisphere)	T1F_W_ArRostMidfront_R	FMCr	Right	Frontal	Frontal Medial Cortex, rostral
26849	aparc-Desikan rh area superiorfrontal	Cortical area	Freesurfer desikan white	Area of Superior Frontal Gyrus in the right hemisphere generated by parcellation of the white surface using Desikan-Killiany parcellation	Area of Superior Frontal Gyrus (right hemisphere)	T1F_W_ArSupfront_R	SFG	Right	Frontal	Superior Frontal Gyrus
26850	aparc-Desikan rh area superiorparietal	Cortical area	Freesurfer desikan white	Area of Superior Parietal Lobule in the right hemisphere generated by parcellation of the white surface using Desikan-Killiany parcellation	Area of Superior Parietal Lobule (right hemisphere)	T1F_W_ArSupPar_R	SPL	Right	Parietal	Superior Parietal Lobule
26851	aparc-Desikan rh area superiortemporal	Cortical area	Freesurfer desikan white	Area of Superior Temporal Gyrus in the right hemisphere generated by parcellation of the white surface using Desikan-Killiany parcellation	Area of Superior Temporal Gyrus (right hemisphere)	T1F_W_ArSupTemp_R	STG	Right	Temporal	Superior Temporal Gyrus
26852	aparc-Desikan rh area supramarginal	Cortical area	Freesurfer desikan white	Area of Supramarginal Gyrus in the right hemisphere generated by parcellation of the white surface using Desikan-Killiany parcellation	Area of Supramarginal Gyrus (right hemisphere)	T1F_W_Arsupramarginal_R	SMG	Right	Parietal	Supramarginal Gyrus
26853	aparc-Desikan rh area frontalpole	Cortical area	Freesurfer desikan white	Area of Frontal Pole in the right hemisphere generated by parcellation of the white surface using Desikan-Killiany parcellation	Area of Frontal Pole (right hemisphere)	T1F_W_Arfrontpole_R	FP	Right	Frontal	Frontal Pole
26854	aparc-Desikan rh area transversetemporal	Cortical area	Freesurfer desikan white	Area of Transverse temporal gyrus in the right hemisphere generated by parcellation of the white surface using Desikan-Killiany parcellation	Area of Transverse temporal gyrus (right hemisphere)	T1F_W_ArTransvTemp_R	TTG	Right	Temporal	Transverse temporal gyrus
26855	aparc-Desikan rh area insula	Cortical area	Freesurfer desikan white	Area of Insular Cortex in the right hemisphere generated by parcellation of the white surface using Desikan-Killiany parcellation	Area of Insular Cortex (right hemisphere)	T1F_W_Arinsula_R	InC	Right	Insular	Insular Cortex
26923	aparc-pial lh area TotalSurface	Global area	Freesurfer desikan pial	Area of TotalSurface in the left hemisphere generated by parcellation of the pial surface using Desikan-Killiany parcellation	Area of TotalSurface (left hemisphere)	T1F_pial_TotalSurface_L	NA	Left	NA	NA
26924	aparc-pial lh area bankssts	Cortical area	Freesurfer desikan pial	Area of Banks superior temporal sulcus in the left hemisphere generated by parcellation of the pial surface using Desikan-Killiany parcellation	Area of Banks superior temporal sulcus (left hemisphere)	T1F_pial_bankssts_L	STSb	Left	Temporal	Banks superior temporal sulcus
26925	aparc-pial lh area caudalanteriorcingulate	Cortical area	Freesurfer desikan pial	Area of Cingulate Gyrus, caudal anterior in the left hemisphere generated by parcellation of the pial surface using Desikan-Killiany parcellation	Area of caudalAntcingulate (left hemisphere)	T1F_pial_CaudAntCing_L	CGca	Left	Limbic	Cingulate Gyrus, caudal anterior
26926	aparc-pial lh area caudalmiddlefrontal	Cortical area	Freesurfer desikan pial	Area of Frontal Medial Cortex, caudal in the left hemisphere generated by parcellation of the pial surface using Desikan-Killiany parcellation	Area of Frontal Medial Cortex, caudal (left hemisphere)	T1F_pial_CaudMidfront_L	FMCc	Left	Frontal	Frontal Medial Cortex, caudal
26927	aparc-pial lh area cuneus	Cortical area	Freesurfer desikan pial	Area of Cuneal Cortex in the left hemisphere generated by parcellation of the pial surface using Desikan-Killiany parcellation	Area of Cuneal Cortex (left hemisphere)	T1F_pial_cuneus_L	CuC	Left	Occipital	Cuneal Cortex
26928	aparc-pial lh area entorhinal	Cortical area	Freesurfer desikan pial	Area of Entorhinal cortex in the left hemisphere generated by parcellation of the pial surface using Desikan-Killiany parcellation	Area of Entorhinal cortex (left hemisphere)	T1F_pial_entorhinal_L	EnC	Left	Temporal	Entorhinal cortex
26929	aparc-pial lh area fusiform	Cortical area	Freesurfer desikan pial	Area of Fusiform Gyrus in the left hemisphere generated by parcellation of the pial surface using Desikan-Killiany parcellation	Area of Fusiform Gyrus (left hemisphere)	T1F_pial_fusiform_L	FusG	Left	Occipital	Fusiform Gyrus
26930	aparc-pial lh area inferiorparietal	Cortical area	Freesurfer desikan pial	Area of Inferior Parietal Lobule in the left hemisphere generated by parcellation of the pial surface using Desikan-Killiany parcellation	Area of Inferior Parietal Lobule (left hemisphere)	T1F_pial_InfPar_L	IPL	Left	Parietal	Inferior Parietal Lobule
26931	aparc-pial lh area inferiortemporal	Cortical area	Freesurfer desikan pial	Area of Inferior Temporal Gyrus in the left hemisphere generated by parcellation of the pial surface using Desikan-Killiany parcellation	Area of Inferior Temporal Gyrus (left hemisphere)	T1F_pial_InfTemp_L	ITG	Left	Temporal	Inferior Temporal Gyrus
26932	aparc-pial lh area isthmuscingulate	Cortical area	Freesurfer desikan pial	Area of Cingulate Gyrus, isthmus in the left hemisphere generated by parcellation of the pial surface using Desikan-Killiany parcellation	Area of Cingulate Gyrus, isthmus (left hemisphere)	T1F_pial_isthmusCing_L	CGi	Left	Limbic	Cingulate Gyrus, isthmus
26933	aparc-pial lh area lateraloccipital	Cortical area	Freesurfer desikan pial	Area of Lateral Occipital Cortex in the left hemisphere generated by parcellation of the pial surface using Desikan-Killiany parcellation	Area of Lateral Occipital Cortex (left hemisphere)	T1F_pial_Latoccipital_L	LOC	Left	Occipital	Lateral Occipital Cortex
26934	aparc-pial lh area lateralorbitofrontal	Cortical area	Freesurfer desikan pial	Area of Lateral orbitofrontal cortex in the left hemisphere generated by parcellation of the pial surface using Desikan-Killiany parcellation	Area of Lateral orbitofrontal cortex (left hemisphere)	T1F_pial_LatOrbFront_L	IOFC	Left	Frontal	Lateral orbitofrontal cortex
26935	aparc-pial lh area lingual	Cortical area	Freesurfer desikan pial	Area of Lingual Gyrus in the left hemisphere generated by parcellation of the pial surface using Desikan-Killiany parcellation	Area of Lingual Gyrus (left hemisphere)	T1F_pial_lingual_L	LG	Left	Occipital	Lingual Gyrus
26936	aparc-pial lh area medialorbitofrontal	Cortical area	Freesurfer desikan pial	Area of Medial Orbitofrontal Cortex in the left hemisphere generated by parcellation of the pial surface using Desikan-Killiany parcellation	Area of Medorbitofrontal (left hemisphere)	T1F_pial_MedOrbFront_L	MOFC	Left	Frontal	Medial Orbitofrontal Cortex
26937	aparc-pial lh area middletemporal	Cortical area	Freesurfer desikan pial	Area of Middle Temporal Gyrus in the left hemisphere generated by parcellation of the pial surface using Desikan-Killiany parcellation	Area of Middle Temporal Gyrus (left hemisphere)	T1F_pial_MidTemp_L	MTG	Left	Temporal	Middle Temporal Gyrus
26938	aparc-pial lh area parahippocampal	Cortical area	Freesurfer desikan pial	Area of Parahippocampal Gyrus in the left hemisphere generated by parcellation of the pial surface using Desikan-Killiany parcellation	Area of Parahippocampal Gyrus (left hemisphere)	T1F_pial_paraHippocam_L	ParaHIP	Left	Temporal	Parahippocampal Gyrus
26939	aparc-pial lh area paracentral	Cortical area	Freesurfer desikan pial	Area of Paracentral lobule in the left hemisphere generated by parcellation of the pial surface using Desikan-Killiany parcellation	Area of Paracentral lobule (left hemisphere)	T1F_pial_Paracent_L	ParaCL	Left	Frontal	Paracentral lobule
26940	aparc-pial lh area parsopercularis	Cortical area	Freesurfer desikan pial	Area of Inferior Frontal Gyrus, pars opercularis in the left hemisphere generated by parcellation of the pial surface using Desikan-Killiany parcellation	Area of Inferior Frontal Gyrus, pars opercularis (left hemisphere)	T1F_pial_ParsoPercul_L	IFGop	Left	Frontal	Inferior Frontal Gyrus, pars opercularis
26941	aparc-pial lh area parsorbitalis	Cortical area	Freesurfer desikan pial	Area of Inferior Frontal Gyrus, pars orbitalis in the left hemisphere generated by parcellation of the pial surface using Desikan-Killiany parcellation	Area of Inferior Frontal Gyrus, pars orbitalis (left hemisphere)	T1F_pial_parsorbitalis_L	IFGor	Left	Frontal	Inferior Frontal Gyrus, pars orbitalis
26942	aparc-pial lh area parstriangularis	Cortical area	Freesurfer desikan pial	Area of Inferior Frontal Gyrus, pars triangularis in the left hemisphere generated by parcellation of the pial surface using Desikan-Killiany parcellation	Area of Inferior Frontal Gyrus, pars triangularis (left hemisphere)	T1F_pial_parstriang_L	IFGtr	Left	Frontal	Inferior Frontal Gyrus, pars triangularis
26943	aparc-pial lh area pericalcarine	Cortical area	Freesurfer desikan pial	Area of Pericalcarine cortex in the left hemisphere generated by parcellation of the pial surface using Desikan-Killiany parcellation	Area of Pericalcarine cortex (left hemisphere)	T1F_pial_pericalcarine_L	PeriCal	Left	Occipital	Pericalcarine cortex
26944	aparc-pial lh area postcentral	Cortical area	Freesurfer desikan pial	Area of Postcentral Gyrus in the left hemisphere generated by parcellation of the pial surface using Desikan-Killiany parcellation	Area of Postcentral Gyrus (left hemisphere)	T1F_pial_postcentral_L	PostCG	Left	Parietal	Postcentral Gyrus
26945	aparc-pial lh area posteriorcingulate	Cortical area	Freesurfer desikan pial	Area of Cingulate Gyrus, posterior in the left hemisphere generated by parcellation of the pial surface using Desikan-Killiany parcellation	Area of Cingulate Gyrus, posterior (left hemisphere)	T1F_pial_PostCing_L	CGp	Left	Limbic	Cingulate Gyrus, posterior
26946	aparc-pial lh area precentral	Cortical area	Freesurfer desikan pial	Area of Precentral Gyrus in the left hemisphere generated by parcellation of the pial surface using Desikan-Killiany parcellation	Area of Precentral Gyrus (left hemisphere)	T1F_pial_precentral_L	PreCG	Left	Frontal	Precentral Gyrus
26947	aparc-pial lh area precuneus	Cortical area	Freesurfer desikan pial	Area of PreCuneal Cortex in the left hemisphere generated by parcellation of the pial surface using Desikan-Killiany parcellation	Area of PreCuneal Cortex (left hemisphere)	T1F_pial_precuneus_L	PreCuC	Left	Occipital	PreCuneal Cortex
26948	aparc-pial lh area rostralanteriorcingulate	Cortical area	Freesurfer desikan pial	Area of Cingulate Gyrus, rostral anterior in the left hemisphere generated by parcellation of the pial surface using Desikan-Killiany parcellation	Area of rostralAntcingulate (left hemisphere)	T1F_pial_RostAntCing_L	CGra	Left	Limbic	Cingulate Gyrus, rostral anterior
26949	aparc-pial lh area rostralmiddlefrontal	Cortical area	Freesurfer desikan pial	Area of Frontal Medial Cortex, rostral in the left hemisphere generated by parcellation of the pial surface using Desikan-Killiany parcellation	Area of Frontal Medial Cortex, rostral (left hemisphere)	T1F_pial_RostMidfront_L	FMCr	Left	Frontal	Frontal Medial Cortex, rostral
26950	aparc-pial lh area superiorfrontal	Cortical area	Freesurfer desikan pial	Area of Superior Frontal Gyrus in the left hemisphere generated by parcellation of the pial surface using Desikan-Killiany parcellation	Area of Superior Frontal Gyrus (left hemisphere)	T1F_pial_Supfront_L	SFG	Left	Frontal	Superior Frontal Gyrus
26951	aparc-pial lh area superiorparietal	Cortical area	Freesurfer desikan pial	Area of Superior Parietal Lobule in the left hemisphere generated by parcellation of the pial surface using Desikan-Killiany parcellation	Area of Superior Parietal Lobule (left hemisphere)	T1F_pial_SupPar_L	SPL	Left	Parietal	Superior Parietal Lobule
26952	aparc-pial lh area superiortemporal	Cortical area	Freesurfer desikan pial	Area of Superior Temporal Gyrus in the left hemisphere generated by parcellation of the pial surface using Desikan-Killiany parcellation	Area of Superior Temporal Gyrus (left hemisphere)	T1F_pial_SupTemp_L	STG	Left	Temporal	Superior Temporal Gyrus
26953	aparc-pial lh area supramarginal	Cortical area	Freesurfer desikan pial	Area of Supramarginal Gyrus in the left hemisphere generated by parcellation of the pial surface using Desikan-Killiany parcellation	Area of Supramarginal Gyrus (left hemisphere)	T1F_pial_supramarginal_L	SMG	Left	Parietal	Supramarginal Gyrus
26954	aparc-pial lh area frontalpole	Cortical area	Freesurfer desikan pial	Area of Frontal Pole in the left hemisphere generated by parcellation of the pial surface using Desikan-Killiany parcellation	Area of Frontal Pole (left hemisphere)	T1F_pial_frontpole_L	FP	Left	Frontal	Frontal Pole
26955	aparc-pial lh area transversetemporal	Cortical area	Freesurfer desikan pial	Area of Transverse temporal gyrus in the left hemisphere generated by parcellation of the pial surface using Desikan-Killiany parcellation	Area of Transverse temporal gyrus (left hemisphere)	T1F_pial_TransvTemp_L	TTG	Left	Temporal	Transverse temporal gyrus
26956	aparc-pial rh area TotalSurface	Global area	Freesurfer desikan pial	Area of TotalSurface in the right hemisphere generated by parcellation of the pial surface using Desikan-Killiany parcellation	Area of TotalSurface (right hemisphere)	T1F_pial_TotalSurface_R	NA	Right	NA	NA
26957	aparc-pial rh area bankssts	Cortical area	Freesurfer desikan pial	Area of Banks superior temporal sulcus in the right hemisphere generated by parcellation of the pial surface using Desikan-Killiany parcellation	Area of Banks superior temporal sulcus (right hemisphere)	T1F_pial_bankssts_R	STSb	Right	Temporal	Banks superior temporal sulcus
26958	aparc-pial rh area caudalanteriorcingulate	Cortical area	Freesurfer desikan pial	Area of Cingulate Gyrus, caudal anterior in the right hemisphere generated by parcellation of the pial surface using Desikan-Killiany parcellation	Area of caudalAntcingulate (right hemisphere)	T1F_pial_CaudAntCing_R	CGca	Right	Limbic	Cingulate Gyrus, caudal anterior
26959	aparc-pial rh area caudalmiddlefrontal	Cortical area	Freesurfer desikan pial	Area of Frontal Medial Cortex, caudal in the right hemisphere generated by parcellation of the pial surface using Desikan-Killiany parcellation	Area of Frontal Medial Cortex, caudal (right hemisphere)	T1F_pial_CaudMidfront_R	FMCc	Right	Frontal	Frontal Medial Cortex, caudal
26960	aparc-pial rh area cuneus	Cortical area	Freesurfer desikan pial	Area of Cuneal Cortex in the right hemisphere generated by parcellation of the pial surface using Desikan-Killiany parcellation	Area of Cuneal Cortex (right hemisphere)	T1F_pial_cuneus_R	CuC	Right	Occipital	Cuneal Cortex
26961	aparc-pial rh area entorhinal	Cortical area	Freesurfer desikan pial	Area of Entorhinal cortex in the right hemisphere generated by parcellation of the pial surface using Desikan-Killiany parcellation	Area of Entorhinal cortex (right hemisphere)	T1F_pial_entorhinal_R	EnC	Right	Temporal	Entorhinal cortex
26962	aparc-pial rh area fusiform	Cortical area	Freesurfer desikan pial	Area of Fusiform Gyrus in the right hemisphere generated by parcellation of the pial surface using Desikan-Killiany parcellation	Area of Fusiform Gyrus (right hemisphere)	T1F_pial_fusiform_R	FusG	Right	Occipital	Fusiform Gyrus
26963	aparc-pial rh area inferiorparietal	Cortical area	Freesurfer desikan pial	Area of Inferior Parietal Lobule in the right hemisphere generated by parcellation of the pial surface using Desikan-Killiany parcellation	Area of Inferior Parietal Lobule (right hemisphere)	T1F_pial_InfPar_R	IPL	Right	Parietal	Inferior Parietal Lobule
26964	aparc-pial rh area inferiortemporal	Cortical area	Freesurfer desikan pial	Area of Inferior Temporal Gyrus in the right hemisphere generated by parcellation of the pial surface using Desikan-Killiany parcellation	Area of Inferior Temporal Gyrus (right hemisphere)	T1F_pial_InfTemp_R	ITG	Right	Temporal	Inferior Temporal Gyrus
26965	aparc-pial rh area isthmuscingulate	Cortical area	Freesurfer desikan pial	Area of Cingulate Gyrus, isthmus in the right hemisphere generated by parcellation of the pial surface using Desikan-Killiany parcellation	Area of Cingulate Gyrus, isthmus (right hemisphere)	T1F_pial_isthmusCing_R	CGi	Right	Limbic	Cingulate Gyrus, isthmus
26966	aparc-pial rh area lateraloccipital	Cortical area	Freesurfer desikan pial	Area of Lateral Occipital Cortex in the right hemisphere generated by parcellation of the pial surface using Desikan-Killiany parcellation	Area of Lateral Occipital Cortex (right hemisphere)	T1F_pial_Latoccipital_R	LOC	Right	Occipital	Lateral Occipital Cortex
26967	aparc-pial rh area lateralorbitofrontal	Cortical area	Freesurfer desikan pial	Area of Lateral orbitofrontal cortex in the right hemisphere generated by parcellation of the pial surface using Desikan-Killiany parcellation	Area of Lateral orbitofrontal cortex (right hemisphere)	T1F_pial_LatOrbFront_R	IOFC	Right	Frontal	Lateral orbitofrontal cortex
26968	aparc-pial rh area lingual	Cortical area	Freesurfer desikan pial	Area of Lingual Gyrus in the right hemisphere generated by parcellation of the pial surface using Desikan-Killiany parcellation	Area of Lingual Gyrus (right hemisphere)	T1F_pial_lingual_R	LG	Right	Occipital	Lingual Gyrus
26969	aparc-pial rh area medialorbitofrontal	Cortical area	Freesurfer desikan pial	Area of Medial Orbitofrontal Cortex in the right hemisphere generated by parcellation of the pial surface using Desikan-Killiany parcellation	Area of Medorbitofrontal (right hemisphere)	T1F_pial_MedOrbFront_R	MOFC	Right	Frontal	Medial Orbitofrontal Cortex
26970	aparc-pial rh area middletemporal	Cortical area	Freesurfer desikan pial	Area of Middle Temporal Gyrus in the right hemisphere generated by parcellation of the pial surface using Desikan-Killiany parcellation	Area of Middle Temporal Gyrus (right hemisphere)	T1F_pial_MidTemp_R	MTG	Right	Temporal	Middle Temporal Gyrus
26971	aparc-pial rh area parahippocampal	Cortical area	Freesurfer desikan pial	Area of Parahippocampal Gyrus in the right hemisphere generated by parcellation of the pial surface using Desikan-Killiany parcellation	Area of Parahippocampal Gyrus (right hemisphere)	T1F_pial_paraHippocam_R	ParaHIP	Right	Temporal	Parahippocampal Gyrus
26972	aparc-pial rh area paracentral	Cortical area	Freesurfer desikan pial	Area of Paracentral lobule in the right hemisphere generated by parcellation of the pial surface using Desikan-Killiany parcellation	Area of Paracentral lobule (right hemisphere)	T1F_pial_Paracent_R	ParaCL	Right	Frontal	Paracentral lobule
26973	aparc-pial rh area parsopercularis	Cortical area	Freesurfer desikan pial	Area of Inferior Frontal Gyrus, pars opercularis in the right hemisphere generated by parcellation of the pial surface using Desikan-Killiany parcellation	Area of Inferior Frontal Gyrus, pars opercularis (right hemisphere)	T1F_pial_ParsoPercul_R	IFGop	Right	Frontal	Inferior Frontal Gyrus, pars opercularis
26974	aparc-pial rh area parsorbitalis	Cortical area	Freesurfer desikan pial	Area of Inferior Frontal Gyrus, pars orbitalis in the right hemisphere generated by parcellation of the pial surface using Desikan-Killiany parcellation	Area of Inferior Frontal Gyrus, pars orbitalis (right hemisphere)	T1F_pial_parsorbitalis_R	IFGor	Right	Frontal	Inferior Frontal Gyrus, pars orbitalis
26975	aparc-pial rh area parstriangularis	Cortical area	Freesurfer desikan pial	Area of Inferior Frontal Gyrus, pars triangularis in the right hemisphere generated by parcellation of the pial surface using Desikan-Killiany parcellation	Area of Inferior Frontal Gyrus, pars triangularis (right hemisphere)	T1F_pial_parstriang_R	IFGtr	Right	Frontal	Inferior Frontal Gyrus, pars triangularis
26976	aparc-pial rh area pericalcarine	Cortical area	Freesurfer desikan pial	Area of Pericalcarine cortex in the right hemisphere generated by parcellation of the pial surface using Desikan-Killiany parcellation	Area of Pericalcarine cortex (right hemisphere)	T1F_pial_pericalcarine_R	PeriCal	Right	Occipital	Pericalcarine cortex
26977	aparc-pial rh area postcentral	Cortical area	Freesurfer desikan pial	Area of Postcentral Gyrus in the right hemisphere generated by parcellation of the pial surface using Desikan-Killiany parcellation	Area of Postcentral Gyrus (right hemisphere)	T1F_pial_postcentral_R	PostCG	Right	Parietal	Postcentral Gyrus
26978	aparc-pial rh area posteriorcingulate	Cortical area	Freesurfer desikan pial	Area of Cingulate Gyrus, posterior in the right hemisphere generated by parcellation of the pial surface using Desikan-Killiany parcellation	Area of Cingulate Gyrus, posterior (right hemisphere)	T1F_pial_PostCing_R	CGp	Right	Limbic	Cingulate Gyrus, posterior
26979	aparc-pial rh area precentral	Cortical area	Freesurfer desikan pial	Area of Precentral Gyrus in the right hemisphere generated by parcellation of the pial surface using Desikan-Killiany parcellation	Area of Precentral Gyrus (right hemisphere)	T1F_pial_precentral_R	PreCG	Right	Frontal	Precentral Gyrus
26980	aparc-pial rh area precuneus	Cortical area	Freesurfer desikan pial	Area of PreCuneal Cortex in the right hemisphere generated by parcellation of the pial surface using Desikan-Killiany parcellation	Area of PreCuneal Cortex (right hemisphere)	T1F_pial_precuneus_R	PreCuC	Right	Occipital	PreCuneal Cortex
26981	aparc-pial rh area rostralanteriorcingulate	Cortical area	Freesurfer desikan pial	Area of Cingulate Gyrus, rostral anterior in the right hemisphere generated by parcellation of the pial surface using Desikan-Killiany parcellation	Area of rostralAntcingulate (right hemisphere)	T1F_pial_RostAntCing_R	CGra	Right	Limbic	Cingulate Gyrus, rostral anterior
26982	aparc-pial rh area rostralmiddlefrontal	Cortical area	Freesurfer desikan pial	Area of Frontal Medial Cortex, rostral in the right hemisphere generated by parcellation of the pial surface using Desikan-Killiany parcellation	Area of Frontal Medial Cortex, rostral (right hemisphere)	T1F_pial_RostMidfront_R	FMCr	Right	Frontal	Frontal Medial Cortex, rostral
26983	aparc-pial rh area superiorfrontal	Cortical area	Freesurfer desikan pial	Area of Superior Frontal Gyrus in the right hemisphere generated by parcellation of the pial surface using Desikan-Killiany parcellation	Area of Superior Frontal Gyrus (right hemisphere)	T1F_pial_Supfront_R	SFG	Right	Frontal	Superior Frontal Gyrus
26984	aparc-pial rh area superiorparietal	Cortical area	Freesurfer desikan pial	Area of Superior Parietal Lobule in the right hemisphere generated by parcellation of the pial surface using Desikan-Killiany parcellation	Area of Superior Parietal Lobule (right hemisphere)	T1F_pial_SupPar_R	SPL	Right	Parietal	Superior Parietal Lobule
26985	aparc-pial rh area superiortemporal	Cortical area	Freesurfer desikan pial	Area of Superior Temporal Gyrus in the right hemisphere generated by parcellation of the pial surface using Desikan-Killiany parcellation	Area of Superior Temporal Gyrus (right hemisphere)	T1F_pial_SupTemp_R	STG	Right	Temporal	Superior Temporal Gyrus
26986	aparc-pial rh area supramarginal	Cortical area	Freesurfer desikan pial	Area of Supramarginal Gyrus in the right hemisphere generated by parcellation of the pial surface using Desikan-Killiany parcellation	Area of Supramarginal Gyrus (right hemisphere)	T1F_pial_supramarginal_R	SMG	Right	Parietal	Supramarginal Gyrus
26987	aparc-pial rh area frontalpole	Cortical area	Freesurfer desikan pial	Area of Frontal Pole in the right hemisphere generated by parcellation of the pial surface using Desikan-Killiany parcellation	Area of Frontal Pole (right hemisphere)	T1F_pial_frontpole_R	FP	Right	Frontal	Frontal Pole
26988	aparc-pial rh area transversetemporal	Cortical area	Freesurfer desikan pial	Area of Transverse temporal gyrus in the right hemisphere generated by parcellation of the pial surface using Desikan-Killiany parcellation	Area of Transverse temporal gyrus (right hemisphere)	T1F_pial_TransvTemp_R	TTG	Right	Temporal	Transverse temporal gyrus
27059	BA-exvivo lh area BA1	Cortical area	Freesurfer BA exvivo	Area of Brodmann Area 1 in the left hemisphere generated by parcellation of the white surface using BA_exvivo parcellation	Area of Brodmann Area 1 (left hemisphere)	T1F_BAex_ArBA1_L	BA1	Left	Parietal	Brodmann Area 1
27060	BA-exvivo lh area BA2	Cortical area	Freesurfer BA exvivo	Area of Brodmann Area 2 in the left hemisphere generated by parcellation of the white surface using BA_exvivo parcellation	Area of Brodmann Area 2 (left hemisphere)	T1F_BAex_ArBA2_L	BA2	Left	Parietal	Brodmann Area 2
27061	BA-exvivo lh area BA3a	Cortical area	Freesurfer BA exvivo	Area of Brodmann Area 3a in the left hemisphere generated by parcellation of the white surface using BA_exvivo parcellation	Area of Brodmann Area 3a (left hemisphere)	T1F_BAex_ArBA3a_L	BA3a	Left	Parietal	Brodmann Area 3a
27062	BA-exvivo lh area BA3b	Cortical area	Freesurfer BA exvivo	Area of Brodmann Area 3b in the left hemisphere generated by parcellation of the white surface using BA_exvivo parcellation	Area of Brodmann Area 3b (left hemisphere)	T1F_BAex_ArBA3b_L	BA3b	Left	Parietal	Brodmann Area 3b
27063	BA-exvivo lh area BA4a	Cortical area	Freesurfer BA exvivo	Area of Brodmann Area 4a in the left hemisphere generated by parcellation of the white surface using BA_exvivo parcellation	Area of Brodmann Area 4a (left hemisphere)	T1F_BAex_ArBA4a_L	BA4a	Left	Frontal	Brodmann Area 4a
27064	BA-exvivo lh area BA4p	Cortical area	Freesurfer BA exvivo	Area of Brodmann Area 4p in the left hemisphere generated by parcellation of the white surface using BA_exvivo parcellation	Area of Brodmann Area 4p (left hemisphere)	T1F_BAex_ArBA4p_L	BA4p	Left	Frontal	Brodmann Area 4p
27065	BA-exvivo lh area BA6	Cortical area	Freesurfer BA exvivo	Area of Brodmann Area 6 in the left hemisphere generated by parcellation of the white surface using BA_exvivo parcellation	Area of Brodmann Area 6 (left hemisphere)	T1F_BAex_ArBA6_L	BA6	Left	Frontal	Brodmann Area 6
27066	BA-exvivo lh area BA44	Cortical area	Freesurfer BA exvivo	Area of Brodmann Area 44 in the left hemisphere generated by parcellation of the white surface using BA_exvivo parcellation	Area of Brodmann Area 44 (left hemisphere)	T1F_BAex_ArBA44_L	BA44	Left	Frontal	Brodmann Area 44
27067	BA-exvivo lh area BA45	Cortical area	Freesurfer BA exvivo	Area of Brodmann Area 45 in the left hemisphere generated by parcellation of the white surface using BA_exvivo parcellation	Area of Brodmann Area 45 (left hemisphere)	T1F_BAex_ArBA45_L	BA45	Left	Frontal	Brodmann Area 45
27068	BA-exvivo lh area V1	Cortical area	Freesurfer BA exvivo	Area of Brodmann Area V1 in the left hemisphere generated by parcellation of the white surface using BA_exvivo parcellation	Area of Brodmann Area V1 (left hemisphere)	T1F_BAex_ArV1_L	BA17	Left	Occipital	Brodmann Area V1
27069	BA-exvivo lh area V2	Cortical area	Freesurfer BA exvivo	Area of Brodmann Area V2 in the left hemisphere generated by parcellation of the white surface using BA_exvivo parcellation	Area of Brodmann Area V2 (left hemisphere)	T1F_BAex_ArV2_L	BA18	Left	Occipital	Brodmann Area V2
27070	BA-exvivo lh area MT	Cortical area	Freesurfer BA exvivo	Area of Brodmann Area V5 in the left hemisphere generated by parcellation of the white surface using BA_exvivo parcellation	Area of Brodmann Area V5 (left hemisphere)	T1F_BAex_ArMT_L	BAV5	Left	Occipital	Brodmann Area V5
27071	BA-exvivo lh area perirhinal	Cortical area	Freesurfer BA exvivo	Area of Perirhinal cortex in the left hemisphere generated by parcellation of the white surface using BA_exvivo parcellation	Area of Perirhinal cortex (left hemisphere)	T1F_BAex_Arperirhinal_L	PnC	Left	Temporal	Perirhinal cortex
27072	BA-exvivo lh area entorhinal	Cortical area	Freesurfer BA exvivo	Area of Entorhinal cortex in the left hemisphere generated by parcellation of the white surface using BA_exvivo parcellation	Area of Entorhinal cortex (left hemisphere)	T1F_BAex_Arentorhinal_L	EnC	Left	Temporal	Entorhinal cortex
27101	BA-exvivo rh area BA1	Cortical area	Freesurfer BA exvivo	Area of Brodmann Area 1 in the right hemisphere generated by parcellation of the white surface using BA_exvivo parcellation	Area of Brodmann Area 1 (right hemisphere)	T1F_BAex_ArBA1_R	BA1	Right	Parietal	Brodmann Area 1
27102	BA-exvivo rh area BA2	Cortical area	Freesurfer BA exvivo	Area of Brodmann Area 2 in the right hemisphere generated by parcellation of the white surface using BA_exvivo parcellation	Area of Brodmann Area 2 (right hemisphere)	T1F_BAex_ArBA2_R	BA2	Right	Parietal	Brodmann Area 2
27103	BA-exvivo rh area BA3a	Cortical area	Freesurfer BA exvivo	Area of Brodmann Area 3a in the right hemisphere generated by parcellation of the white surface using BA_exvivo parcellation	Area of Brodmann Area 3a (right hemisphere)	T1F_BAex_ArBA3a_R	BA3a	Right	Parietal	Brodmann Area 3a
27104	BA-exvivo rh area BA3b	Cortical area	Freesurfer BA exvivo	Area of Brodmann Area 3b in the right hemisphere generated by parcellation of the white surface using BA_exvivo parcellation	Area of Brodmann Area 3b (right hemisphere)	T1F_BAex_ArBA3b_R	BA3b	Right	Parietal	Brodmann Area 3b
27105	BA-exvivo rh area BA4a	Cortical area	Freesurfer BA exvivo	Area of Brodmann Area 4a in the right hemisphere generated by parcellation of the white surface using BA_exvivo parcellation	Area of Brodmann Area 4a (right hemisphere)	T1F_BAex_ArBA4a_R	BA4a	Right	Frontal	Brodmann Area 4a
27106	BA-exvivo rh area BA4p	Cortical area	Freesurfer BA exvivo	Area of Brodmann Area 4p in the right hemisphere generated by parcellation of the white surface using BA_exvivo parcellation	Area of Brodmann Area 4p (right hemisphere)	T1F_BAex_ArBA4p_R	BA4p	Right	Frontal	Brodmann Area 4p
27107	BA-exvivo rh area BA6	Cortical area	Freesurfer BA exvivo	Area of Brodmann Area 6 in the right hemisphere generated by parcellation of the white surface using BA_exvivo parcellation	Area of Brodmann Area 6 (right hemisphere)	T1F_BAex_ArBA6_R	BA6	Right	Frontal	Brodmann Area 6
27108	BA-exvivo rh area BA44	Cortical area	Freesurfer BA exvivo	Area of Brodmann Area 44 in the right hemisphere generated by parcellation of the white surface using BA_exvivo parcellation	Area of Brodmann Area 44 (right hemisphere)	T1F_BAex_ArBA44_R	BA44	Right	Frontal	Brodmann Area 44
27109	BA-exvivo rh area BA45	Cortical area	Freesurfer BA exvivo	Area of Brodmann Area 45 in the right hemisphere generated by parcellation of the white surface using BA_exvivo parcellation	Area of Brodmann Area 45 (right hemisphere)	T1F_BAex_ArBA45_R	BA45	Right	Frontal	Brodmann Area 45
27110	BA-exvivo rh area V1	Cortical area	Freesurfer BA exvivo	Area of Brodmann Area V1 in the right hemisphere generated by parcellation of the white surface using BA_exvivo parcellation	Area of Brodmann Area V1 (right hemisphere)	T1F_BAex_ArV1_R	BA17	Right	Occipital	Brodmann Area V1
27111	BA-exvivo rh area V2	Cortical area	Freesurfer BA exvivo	Area of Brodmann Area V2 in the right hemisphere generated by parcellation of the white surface using BA_exvivo parcellation	Area of Brodmann Area V2 (right hemisphere)	T1F_BAex_ArV2_R	BA18	Right	Occipital	Brodmann Area V2
27112	BA-exvivo rh area MT	Cortical area	Freesurfer BA exvivo	Area of Brodmann Area V5 in the right hemisphere generated by parcellation of the white surface using BA_exvivo parcellation	Area of Brodmann Area V5 (right hemisphere)	T1F_BAex_ArMT_R	BAV5	Right	Occipital	Brodmann Area V5
27113	BA-exvivo rh area perirhinal	Cortical area	Freesurfer BA exvivo	Area of Perirhinal cortex in the right hemisphere generated by parcellation of the white surface using BA_exvivo parcellation	Area of Perirhinal cortex (right hemisphere)	T1F_BAex_Arperirhinal_R	PnC	Right	Temporal	Perirhinal cortex
27114	BA-exvivo rh area entorhinal	Cortical area	Freesurfer BA exvivo	Area of Entorhinal cortex in the right hemisphere generated by parcellation of the white surface using BA_exvivo parcellation	Area of Entorhinal cortex (right hemisphere)	T1F_BAex_Arentorhinal_R	EnC	Right	Temporal	Entorhinal cortex
27143	aparc-DKTatlas lh area caudalanteriorcingulate	Cortical area	Freesurfer DKT	Area of Cingulate Gyrus, caudal anterior in the left hemisphere generated by parcellation of the white surface using DKT parcellation	Area of caudalAntcingulate (left hemisphere)	T1F_DKT_ArCaudAntCing_L	CGca	Left	Limbic	Cingulate Gyrus, caudal anterior
27144	aparc-DKTatlas lh area caudalmiddlefrontal	Cortical area	Freesurfer DKT	Area of Frontal Medial Cortex, caudal in the left hemisphere generated by parcellation of the white surface using DKT parcellation	Area of Frontal Medial Cortex, caudal (left hemisphere)	T1F_DKT_ArCaudMidfront_L	FMCc	Left	Frontal	Frontal Medial Cortex, caudal
27145	aparc-DKTatlas lh area cuneus	Cortical area	Freesurfer DKT	Area of Cuneal Cortex in the left hemisphere generated by parcellation of the white surface using DKT parcellation	Area of Cuneal Cortex (left hemisphere)	T1F_DKT_Arcuneus_L	CuC	Left	Occipital	Cuneal Cortex
27146	aparc-DKTatlas lh area entorhinal	Cortical area	Freesurfer DKT	Area of Entorhinal cortex in the left hemisphere generated by parcellation of the white surface using DKT parcellation	Area of Entorhinal cortex (left hemisphere)	T1F_DKT_Arentorhinal_L	EnC	Left	Temporal	Entorhinal cortex
27147	aparc-DKTatlas lh area fusiform	Cortical area	Freesurfer DKT	Area of Fusiform Gyrus in the left hemisphere generated by parcellation of the white surface using DKT parcellation	Area of Fusiform Gyrus (left hemisphere)	T1F_DKT_Arfusiform_L	FusG	Left	Occipital	Fusiform Gyrus
27148	aparc-DKTatlas lh area inferiorparietal	Cortical area	Freesurfer DKT	Area of Inferior Parietal Lobule in the left hemisphere generated by parcellation of the white surface using DKT parcellation	Area of Inferior Parietal Lobule (left hemisphere)	T1F_DKT_ArInfPar_L	IPL	Left	Parietal	Inferior Parietal Lobule
27149	aparc-DKTatlas lh area inferiortemporal	Cortical area	Freesurfer DKT	Area of Inferior Temporal Gyrus in the left hemisphere generated by parcellation of the white surface using DKT parcellation	Area of Inferior Temporal Gyrus (left hemisphere)	T1F_DKT_ArInfTemp_L	ITG	Left	Temporal	Inferior Temporal Gyrus
27150	aparc-DKTatlas lh area isthmuscingulate	Cortical area	Freesurfer DKT	Area of Cingulate Gyrus, isthmus in the left hemisphere generated by parcellation of the white surface using DKT parcellation	Area of Cingulate Gyrus, isthmus (left hemisphere)	T1F_DKT_AristhmusCing_L	CGi	Left	Limbic	Cingulate Gyrus, isthmus
27151	aparc-DKTatlas lh area lateraloccipital	Cortical area	Freesurfer DKT	Area of Lateral Occipital Cortex in the left hemisphere generated by parcellation of the white surface using DKT parcellation	Area of Lateral Occipital Cortex (left hemisphere)	T1F_DKT_ArLatoccipital_L	LOC	Left	Occipital	Lateral Occipital Cortex
27152	aparc-DKTatlas lh area lateralorbitofrontal	Cortical area	Freesurfer DKT	Area of Lateral orbitofrontal cortex in the left hemisphere generated by parcellation of the white surface using DKT parcellation	Area of Lateral orbitofrontal cortex (left hemisphere)	T1F_DKT_ArLatOrbFront_L	IOFC	Left	Frontal	Lateral orbitofrontal cortex
27153	aparc-DKTatlas lh area lingual	Cortical area	Freesurfer DKT	Area of Lingual Gyrus in the left hemisphere generated by parcellation of the white surface using DKT parcellation	Area of Lingual Gyrus (left hemisphere)	T1F_DKT_Arlingual_L	LG	Left	Occipital	Lingual Gyrus
27154	aparc-DKTatlas lh area medialorbitofrontal	Cortical area	Freesurfer DKT	Area of Medial Orbitofrontal Cortex in the left hemisphere generated by parcellation of the white surface using DKT parcellation	Area of Medorbitofrontal (left hemisphere)	T1F_DKT_ArMedOrbFront_L	MOFC	Left	Frontal	Medial Orbitofrontal Cortex
27155	aparc-DKTatlas lh area middletemporal	Cortical area	Freesurfer DKT	Area of Middle Temporal Gyrus in the left hemisphere generated by parcellation of the white surface using DKT parcellation	Area of Middle Temporal Gyrus (left hemisphere)	T1F_DKT_ArMidTemp_L	MTG	Left	Temporal	Middle Temporal Gyrus
27156	aparc-DKTatlas lh area parahippocampal	Cortical area	Freesurfer DKT	Area of Parahippocampal Gyrus in the left hemisphere generated by parcellation of the white surface using DKT parcellation	Area of Parahippocampal Gyrus (left hemisphere)	T1F_DKT_ArparaHippocam_L	ParaHIP	Left	Temporal	Parahippocampal Gyrus
27157	aparc-DKTatlas lh area paracentral	Cortical area	Freesurfer DKT	Area of Paracentral lobule in the left hemisphere generated by parcellation of the white surface using DKT parcellation	Area of Paracentral lobule (left hemisphere)	T1F_DKT_ArParacent_L	ParaCL	Left	Frontal	Paracentral lobule
27158	aparc-DKTatlas lh area parsopercularis	Cortical area	Freesurfer DKT	Area of Inferior Frontal Gyrus, pars opercularis in the left hemisphere generated by parcellation of the white surface using DKT parcellation	Area of Inferior Frontal Gyrus, pars opercularis (left hemisphere)	T1F_DKT_ArParsoPercul_L	IFGop	Left	Frontal	Inferior Frontal Gyrus, pars opercularis
27159	aparc-DKTatlas lh area parsorbitalis	Cortical area	Freesurfer DKT	Area of Inferior Frontal Gyrus, pars orbitalis in the left hemisphere generated by parcellation of the white surface using DKT parcellation	Area of Inferior Frontal Gyrus, pars orbitalis (left hemisphere)	T1F_DKT_Arparsorbitalis_L	IFGor	Left	Frontal	Inferior Frontal Gyrus, pars orbitalis
27160	aparc-DKTatlas lh area parstriangularis	Cortical area	Freesurfer DKT	Area of Inferior Frontal Gyrus, pars triangularis in the left hemisphere generated by parcellation of the white surface using DKT parcellation	Area of Inferior Frontal Gyrus, pars triangularis (left hemisphere)	T1F_DKT_Arparstriang_L	IFGtr	Left	Frontal	Inferior Frontal Gyrus, pars triangularis
27161	aparc-DKTatlas lh area pericalcarine	Cortical area	Freesurfer DKT	Area of Pericalcarine cortex in the left hemisphere generated by parcellation of the white surface using DKT parcellation	Area of Pericalcarine cortex (left hemisphere)	T1F_DKT_Arpericalcarine_L	PeriCal	Left	Occipital	Pericalcarine cortex
27162	aparc-DKTatlas lh area postcentral	Cortical area	Freesurfer DKT	Area of Postcentral Gyrus in the left hemisphere generated by parcellation of the white surface using DKT parcellation	Area of Postcentral Gyrus (left hemisphere)	T1F_DKT_Arpostcentral_L	PostCG	Left	Parietal	Postcentral Gyrus
27163	aparc-DKTatlas lh area posteriorcingulate	Cortical area	Freesurfer DKT	Area of Cingulate Gyrus, posterior in the left hemisphere generated by parcellation of the white surface using DKT parcellation	Area of Cingulate Gyrus, posterior (left hemisphere)	T1F_DKT_ArPostCing_L	CGp	Left	Limbic	Cingulate Gyrus, posterior
27164	aparc-DKTatlas lh area precentral	Cortical area	Freesurfer DKT	Area of Precentral Gyrus in the left hemisphere generated by parcellation of the white surface using DKT parcellation	Area of Precentral Gyrus (left hemisphere)	T1F_DKT_Arprecentral_L	PreCG	Left	Frontal	Precentral Gyrus
27165	aparc-DKTatlas lh area precuneus	Cortical area	Freesurfer DKT	Area of PreCuneal Cortex in the left hemisphere generated by parcellation of the white surface using DKT parcellation	Area of PreCuneal Cortex (left hemisphere)	T1F_DKT_Arprecuneus_L	PreCuC	Left	Occipital	PreCuneal Cortex
27166	aparc-DKTatlas lh area rostralanteriorcingulate	Cortical area	Freesurfer DKT	Area of Cingulate Gyrus, rostral anterior in the left hemisphere generated by parcellation of the white surface using DKT parcellation	Area of rostralAntcingulate (left hemisphere)	T1F_DKT_ArRostAntCing_L	CGra	Left	Limbic	Cingulate Gyrus, rostral anterior
27167	aparc-DKTatlas lh area rostralmiddlefrontal	Cortical area	Freesurfer DKT	Area of Frontal Medial Cortex, rostral in the left hemisphere generated by parcellation of the white surface using DKT parcellation	Area of Frontal Medial Cortex, rostral (left hemisphere)	T1F_DKT_ArRostMidfront_L	FMCr	Left	Frontal	Frontal Medial Cortex, rostral
27168	aparc-DKTatlas lh area superiorfrontal	Cortical area	Freesurfer DKT	Area of Superior Frontal Gyrus in the left hemisphere generated by parcellation of the white surface using DKT parcellation	Area of Superior Frontal Gyrus (left hemisphere)	T1F_DKT_ArSupfront_L	SFG	Left	Frontal	Superior Frontal Gyrus
27169	aparc-DKTatlas lh area superiorparietal	Cortical area	Freesurfer DKT	Area of Superior Parietal Lobule in the left hemisphere generated by parcellation of the white surface using DKT parcellation	Area of Superior Parietal Lobule (left hemisphere)	T1F_DKT_ArSupPar_L	SPL	Left	Parietal	Superior Parietal Lobule
27170	aparc-DKTatlas lh area superiortemporal	Cortical area	Freesurfer DKT	Area of Superior Temporal Gyrus in the left hemisphere generated by parcellation of the white surface using DKT parcellation	Area of Superior Temporal Gyrus (left hemisphere)	T1F_DKT_ArSupTemp_L	STG	Left	Temporal	Superior Temporal Gyrus
27171	aparc-DKTatlas lh area supramarginal	Cortical area	Freesurfer DKT	Area of Supramarginal Gyrus in the left hemisphere generated by parcellation of the white surface using DKT parcellation	Area of Supramarginal Gyrus (left hemisphere)	T1F_DKT_Arsupramarginal_L	SMG	Left	Parietal	Supramarginal Gyrus
27172	aparc-DKTatlas lh area transversetemporal	Cortical area	Freesurfer DKT	Area of Transverse temporal gyrus in the left hemisphere generated by parcellation of the white surface using DKT parcellation	Area of Transverse temporal gyrus (left hemisphere)	T1F_DKT_ArTransvTemp_L	TTG	Left	Temporal	Transverse temporal gyrus
27173	aparc-DKTatlas lh area insula	Cortical area	Freesurfer DKT	Area of Insular Cortex in the left hemisphere generated by parcellation of the white surface using DKT parcellation	Area of Insular Cortex (left hemisphere)	T1F_DKT_Arinsula_L	InC	Left	Insular	Insular Cortex
27236	aparc-DKTatlas rh area caudalanteriorcingulate	Cortical area	Freesurfer DKT	Area of Cingulate Gyrus, caudal anterior in the right hemisphere generated by parcellation of the white surface using DKT parcellation	Area of caudalAntcingulate (right hemisphere)	T1F_DKT_ArCaudAntCing_R	CGca	Right	Limbic	Cingulate Gyrus, caudal anterior
27237	aparc-DKTatlas rh area caudalmiddlefrontal	Cortical area	Freesurfer DKT	Area of Frontal Medial Cortex, caudal in the right hemisphere generated by parcellation of the white surface using DKT parcellation	Area of Frontal Medial Cortex, caudal (right hemisphere)	T1F_DKT_ArCaudMidfront_R	FMCc	Right	Frontal	Frontal Medial Cortex, caudal
27238	aparc-DKTatlas rh area cuneus	Cortical area	Freesurfer DKT	Area of Cuneal Cortex in the right hemisphere generated by parcellation of the white surface using DKT parcellation	Area of Cuneal Cortex (right hemisphere)	T1F_DKT_Arcuneus_R	CuC	Right	Occipital	Cuneal Cortex
27239	aparc-DKTatlas rh area entorhinal	Cortical area	Freesurfer DKT	Area of Entorhinal cortex in the right hemisphere generated by parcellation of the white surface using DKT parcellation	Area of Entorhinal cortex (right hemisphere)	T1F_DKT_Arentorhinal_R	EnC	Right	Temporal	Entorhinal cortex
27240	aparc-DKTatlas rh area fusiform	Cortical area	Freesurfer DKT	Area of Fusiform Gyrus in the right hemisphere generated by parcellation of the white surface using DKT parcellation	Area of Fusiform Gyrus (right hemisphere)	T1F_DKT_Arfusiform_R	FusG	Right	Occipital	Fusiform Gyrus
27241	aparc-DKTatlas rh area inferiorparietal	Cortical area	Freesurfer DKT	Area of Inferior Parietal Lobule in the right hemisphere generated by parcellation of the white surface using DKT parcellation	Area of Inferior Parietal Lobule (right hemisphere)	T1F_DKT_ArInfPar_R	IPL	Right	Parietal	Inferior Parietal Lobule
27242	aparc-DKTatlas rh area inferiortemporal	Cortical area	Freesurfer DKT	Area of Inferior Temporal Gyrus in the right hemisphere generated by parcellation of the white surface using DKT parcellation	Area of Inferior Temporal Gyrus (right hemisphere)	T1F_DKT_ArInfTemp_R	ITG	Right	Temporal	Inferior Temporal Gyrus
27243	aparc-DKTatlas rh area isthmuscingulate	Cortical area	Freesurfer DKT	Area of Cingulate Gyrus, isthmus in the right hemisphere generated by parcellation of the white surface using DKT parcellation	Area of Cingulate Gyrus, isthmus (right hemisphere)	T1F_DKT_AristhmusCing_R	CGi	Right	Limbic	Cingulate Gyrus, isthmus
27244	aparc-DKTatlas rh area lateraloccipital	Cortical area	Freesurfer DKT	Area of Lateral Occipital Cortex in the right hemisphere generated by parcellation of the white surface using DKT parcellation	Area of Lateral Occipital Cortex (right hemisphere)	T1F_DKT_ArLatoccipital_R	LOC	Right	Occipital	Lateral Occipital Cortex
27245	aparc-DKTatlas rh area lateralorbitofrontal	Cortical area	Freesurfer DKT	Area of Lateral orbitofrontal cortex in the right hemisphere generated by parcellation of the white surface using DKT parcellation	Area of Lateral orbitofrontal cortex (right hemisphere)	T1F_DKT_ArLatOrbFront_R	IOFC	Right	Frontal	Lateral orbitofrontal cortex
27246	aparc-DKTatlas rh area lingual	Cortical area	Freesurfer DKT	Area of Lingual Gyrus in the right hemisphere generated by parcellation of the white surface using DKT parcellation	Area of Lingual Gyrus (right hemisphere)	T1F_DKT_Arlingual_R	LG	Right	Occipital	Lingual Gyrus
27247	aparc-DKTatlas rh area medialorbitofrontal	Cortical area	Freesurfer DKT	Area of Medial Orbitofrontal Cortex in the right hemisphere generated by parcellation of the white surface using DKT parcellation	Area of Medorbitofrontal (right hemisphere)	T1F_DKT_ArMedOrbFront_R	MOFC	Right	Frontal	Medial Orbitofrontal Cortex
27248	aparc-DKTatlas rh area middletemporal	Cortical area	Freesurfer DKT	Area of Middle Temporal Gyrus in the right hemisphere generated by parcellation of the white surface using DKT parcellation	Area of Middle Temporal Gyrus (right hemisphere)	T1F_DKT_ArMidTemp_R	MTG	Right	Temporal	Middle Temporal Gyrus
27249	aparc-DKTatlas rh area parahippocampal	Cortical area	Freesurfer DKT	Area of Parahippocampal Gyrus in the right hemisphere generated by parcellation of the white surface using DKT parcellation	Area of Parahippocampal Gyrus (right hemisphere)	T1F_DKT_ArparaHippocam_R	ParaHIP	Right	Temporal	Parahippocampal Gyrus
27250	aparc-DKTatlas rh area paracentral	Cortical area	Freesurfer DKT	Area of Paracentral lobule in the right hemisphere generated by parcellation of the white surface using DKT parcellation	Area of Paracentral lobule (right hemisphere)	T1F_DKT_ArParacent_R	ParaCL	Right	Frontal	Paracentral lobule
27251	aparc-DKTatlas rh area parsopercularis	Cortical area	Freesurfer DKT	Area of Inferior Frontal Gyrus, pars opercularis in the right hemisphere generated by parcellation of the white surface using DKT parcellation	Area of Inferior Frontal Gyrus, pars opercularis (right hemisphere)	T1F_DKT_ArParsoPercul_R	IFGop	Right	Frontal	Inferior Frontal Gyrus, pars opercularis
27252	aparc-DKTatlas rh area parsorbitalis	Cortical area	Freesurfer DKT	Area of Inferior Frontal Gyrus, pars orbitalis in the right hemisphere generated by parcellation of the white surface using DKT parcellation	Area of Inferior Frontal Gyrus, pars orbitalis (right hemisphere)	T1F_DKT_Arparsorbitalis_R	IFGor	Right	Frontal	Inferior Frontal Gyrus, pars orbitalis
27253	aparc-DKTatlas rh area parstriangularis	Cortical area	Freesurfer DKT	Area of Inferior Frontal Gyrus, pars triangularis in the right hemisphere generated by parcellation of the white surface using DKT parcellation	Area of Inferior Frontal Gyrus, pars triangularis (right hemisphere)	T1F_DKT_Arparstriang_R	IFGtr	Right	Frontal	Inferior Frontal Gyrus, pars triangularis
27254	aparc-DKTatlas rh area pericalcarine	Cortical area	Freesurfer DKT	Area of Pericalcarine cortex in the right hemisphere generated by parcellation of the white surface using DKT parcellation	Area of Pericalcarine cortex (right hemisphere)	T1F_DKT_Arpericalcarine_R	PeriCal	Right	Occipital	Pericalcarine cortex
27255	aparc-DKTatlas rh area postcentral	Cortical area	Freesurfer DKT	Area of Postcentral Gyrus in the right hemisphere generated by parcellation of the white surface using DKT parcellation	Area of Postcentral Gyrus (right hemisphere)	T1F_DKT_Arpostcentral_R	PostCG	Right	Parietal	Postcentral Gyrus
27256	aparc-DKTatlas rh area posteriorcingulate	Cortical area	Freesurfer DKT	Area of Cingulate Gyrus, posterior in the right hemisphere generated by parcellation of the white surface using DKT parcellation	Area of Cingulate Gyrus, posterior (right hemisphere)	T1F_DKT_ArPostCing_R	CGp	Right	Limbic	Cingulate Gyrus, posterior
27257	aparc-DKTatlas rh area precentral	Cortical area	Freesurfer DKT	Area of Precentral Gyrus in the right hemisphere generated by parcellation of the white surface using DKT parcellation	Area of Precentral Gyrus (right hemisphere)	T1F_DKT_Arprecentral_R	PreCG	Right	Frontal	Precentral Gyrus
27258	aparc-DKTatlas rh area precuneus	Cortical area	Freesurfer DKT	Area of PreCuneal Cortex in the right hemisphere generated by parcellation of the white surface using DKT parcellation	Area of PreCuneal Cortex (right hemisphere)	T1F_DKT_Arprecuneus_R	PreCuC	Right	Occipital	PreCuneal Cortex
27259	aparc-DKTatlas rh area rostralanteriorcingulate	Cortical area	Freesurfer DKT	Area of Cingulate Gyrus, rostral anterior in the right hemisphere generated by parcellation of the white surface using DKT parcellation	Area of rostralAntcingulate (right hemisphere)	T1F_DKT_ArRostAntCing_R	CGra	Right	Limbic	Cingulate Gyrus, rostral anterior
27260	aparc-DKTatlas rh area rostralmiddlefrontal	Cortical area	Freesurfer DKT	Area of Frontal Medial Cortex, rostral in the right hemisphere generated by parcellation of the white surface using DKT parcellation	Area of Frontal Medial Cortex, rostral (right hemisphere)	T1F_DKT_ArRostMidfront_R	FMCr	Right	Frontal	Frontal Medial Cortex, rostral
27261	aparc-DKTatlas rh area superiorfrontal	Cortical area	Freesurfer DKT	Area of Superior Frontal Gyrus in the right hemisphere generated by parcellation of the white surface using DKT parcellation	Area of Superior Frontal Gyrus (right hemisphere)	T1F_DKT_ArSupfront_R	SFG	Right	Frontal	Superior Frontal Gyrus
27262	aparc-DKTatlas rh area superiorparietal	Cortical area	Freesurfer DKT	Area of Superior Parietal Lobule in the right hemisphere generated by parcellation of the white surface using DKT parcellation	Area of Superior Parietal Lobule (right hemisphere)	T1F_DKT_ArSupPar_R	SPL	Right	Parietal	Superior Parietal Lobule
27263	aparc-DKTatlas rh area superiortemporal	Cortical area	Freesurfer DKT	Area of Superior Temporal Gyrus in the right hemisphere generated by parcellation of the white surface using DKT parcellation	Area of Superior Temporal Gyrus (right hemisphere)	T1F_DKT_ArSupTemp_R	STG	Right	Temporal	Superior Temporal Gyrus
27264	aparc-DKTatlas rh area supramarginal	Cortical area	Freesurfer DKT	Area of Supramarginal Gyrus in the right hemisphere generated by parcellation of the white surface using DKT parcellation	Area of Supramarginal Gyrus (right hemisphere)	T1F_DKT_Arsupramarginal_R	SMG	Right	Parietal	Supramarginal Gyrus
27265	aparc-DKTatlas rh area transversetemporal	Cortical area	Freesurfer DKT	Area of Transverse temporal gyrus in the right hemisphere generated by parcellation of the white surface using DKT parcellation	Area of Transverse temporal gyrus (right hemisphere)	T1F_DKT_ArTransvTemp_R	TTG	Right	Temporal	Transverse temporal gyrus
27266	aparc-DKTatlas rh area insula	Cortical area	Freesurfer DKT	Area of Insular Cortex in the right hemisphere generated by parcellation of the white surface using DKT parcellation	Area of Insular Cortex (right hemisphere)	T1F_DKT_Arinsula_R	InC	Right	Insular	Insular Cortex
27329	aparc-a2009s lh area G+S-frontomargin	Cortical area	Freesurfer a2009s	Area of Frontal Medial Cortex in the left hemisphere generated by parcellation of the white surface using Destrieux (a2009s) parcellation	Area of GSfrontomargin (left hemisphere)	T1F_a_ArGSfrontomargin_L	FMC	Left	Frontal	Frontal Medial Cortex
27330	aparc-a2009s lh area G+S-occipital-inf	Cortical area	Freesurfer a2009s	Area of Inferior occipital cortex in the left hemisphere generated by parcellation of the white surface using Destrieux (a2009s) parcellation	Area of GSoccipitalinf (left hemisphere)	T1F_a_ArGSoccipitalinf_L	ICC	Left	Occipital	Inferior occipital cortex
27331	aparc-a2009s lh area G+S-paracentral	Cortical area	Freesurfer a2009s	Area of G+S-Paracentral lobule in the left hemisphere generated by parcellation of the white surface using Destrieux (a2009s) parcellation	Area of GSparacentral (left hemisphere)	T1F_a_ArGSParacent_L	ParaCL	Left	Frontal	Paracentral lobule
27332	aparc-a2009s lh area G+S-subcentral	Cortical area	Freesurfer a2009s	Area of Subcentral cortex in the left hemisphere generated by parcellation of the white surface using Destrieux (a2009s) parcellation	Area of GSsubcentral (left hemisphere)	T1F_a_ArGSsubcentral_L	SubCC	Left	Frontal	Subcentral cortex
27333	aparc-a2009s lh area G+S-transv-frontopol	Cortical area	Freesurfer a2009s	Area of Transverse frontopolar cortex in the left hemisphere generated by parcellation of the white surface using Destrieux (a2009s) parcellation	Area of GStransvfrontopol (left hemisphere)	T1F_a_ArGStransvfrontopol_L	TFC	Left	Frontal	Transverse frontopolar cortex
27334	aparc-a2009s lh area G+S-cingul-Ant	Cortical area	Freesurfer a2009s	Area of Cingulate Cortex, anterior in the left hemisphere generated by parcellation of the white surface using Destrieux (a2009s) parcellation	Area of GScingulAnt (left hemisphere)	T1F_a_ArGScingulAnt_L	CCa	Left	Limbic	Cingulate Cortex, anterior
27335	aparc-a2009s lh area G+S-cingul-Mid-Ant	Cortical area	Freesurfer a2009s	Area of Cingulate Cortex, middle anterior in the left hemisphere generated by parcellation of the white surface using Destrieux (a2009s) parcellation	Area of GScingulMidAnt (left hemisphere)	T1F_a_ArGScingulMidAnt_L	CCma	Left	Limbic	Cingulate Cortex, middle anterior
27336	aparc-a2009s lh area G+S-cingul-Mid-Post	Cortical area	Freesurfer a2009s	Area of Cingulate Cortex, middle posterior in the left hemisphere generated by parcellation of the white surface using Destrieux (a2009s) parcellation	Area of GScingulMidPost (left hemisphere)	T1F_a_ArGScingulMidPost_L	CCmp	Left	Limbic	Cingulate Cortex, middle posterior
27337	aparc-a2009s lh area G-cingul-Post-dorsal	Cortical area (Gyrus)	Freesurfer a2009s	Area of Posterior-dorsal part of the cingulate gyrus in the left hemisphere generated by parcellation of the white surface using Destrieux (a2009s) parcellation	Area of GcingulPostdorsal (left hemisphere)	T1F_a_ArGcingulPostdorsal_L	CGdp	Left	Limbic	Cingulate Gyrus, dorsal posterior
27338	aparc-a2009s lh area G-cingul-Post-ventral	Cortical area (Gyrus)	Freesurfer a2009s	Area of Posterior-ventral part of the cingulate gyrus in the left hemisphere generated by parcellation of the white surface using Destrieux (a2009s) parcellation	Area of GcingulPostventral (left hemisphere)	T1F_a_ArGcingulPostventral_L	CGvp	Left	Limbic	Cingulate Gyrus, ventral posterior
27339	aparc-a2009s lh area G-cuneus	Cortical area (Gyrus)	Freesurfer a2009s	Area of Cuneal Cortex Cortex in the left hemisphere generated by parcellation of the white surface using Destrieux (a2009s) parcellation	Area of Gcuneus (left hemisphere)	T1F_a_ArGcuneus_L	CuC	Left	Occipital	Cuneal Cortex
27340	aparc-a2009s lh area G-front-inf-Opercular	Cortical area (Gyrus)	Freesurfer a2009s	Area of Inferior Frontal Gyrus, pars opercularis in the left hemisphere generated by parcellation of the white surface using Destrieux (a2009s) parcellation	Area of GfrontinfOpercular (left hemisphere)	T1F_a_ArGfrontinfOpercular_L	IFGop	Left	Frontal	Inferior Frontal Gyrus, pars opercularis
27341	aparc-a2009s lh area G-front-inf-Orbital	Cortical area (Gyrus)	Freesurfer a2009s	Area of Inferior Frontal Gyrus, pars orbitalis in the left hemisphere generated by parcellation of the white surface using Destrieux (a2009s) parcellation	Area of GfrontinfOrbital (left hemisphere)	T1F_a_ArGfrontinfOrbital_L	IFGor	Left	Frontal	Inferior Frontal Gyrus, pars orbitalis
27342	aparc-a2009s lh area G-front-inf-Triangul	Cortical area (Gyrus)	Freesurfer a2009s	Area of Inferior Frontal Gyrus, pars triangularis in the left hemisphere generated by parcellation of the white surface using Destrieux (a2009s) parcellation	Area of GfrontinfTriangul (left hemisphere)	T1F_a_ArGfrontinfTriangul_L	IFGtr	Left	Frontal	Inferior Frontal Gyrus, pars triangularis
27343	aparc-a2009s lh area G-front-middle	Cortical area (Gyrus)	Freesurfer a2009s	Area of Middle Frontal Gyrus in the left hemisphere generated by parcellation of the white surface using Destrieux (a2009s) parcellation	Area of Gfrontmiddle (left hemisphere)	T1F_a_ArGfrontMid_L	MFG	Left	Frontal	Middle Frontal Gyrus
27344	aparc-a2009s lh area G-front-sup	Cortical area (Gyrus)	Freesurfer a2009s	Area of Superior Frontal Gyrus in the left hemisphere generated by parcellation of the white surface using Destrieux (a2009s) parcellation	Area of Gfrontsup (left hemisphere)	T1F_a_ArGfrontsup_L	SFG	Left	Frontal	Superior Frontal Gyrus
27345	aparc-a2009s lh area G-Ins-lg+S-cent-ins	Cortical area (Gyrus)	Freesurfer a2009s	Area of Insular, central sulcus in the left hemisphere generated by parcellation of the white surface using Destrieux (a2009s) parcellation	Area of GInslgScentins (left hemisphere)	T1F_a_ArGInslgScentins_L	InCS	Left	Insular	Insular, central sulcus
27346	aparc-a2009s lh area G-insular-short	Cortical area (Gyrus)	Freesurfer a2009s	Area of Insular, short gyri in the left hemisphere generated by parcellation of the white surface using Destrieux (a2009s) parcellation	Area of Ginsularshort (left hemisphere)	T1F_a_ArGinsularshort_L	InSG	Left	Insular	Insular, short gyri
27347	aparc-a2009s lh area G-occipital-middle	Cortical area (Gyrus)	Freesurfer a2009s	Area of Middle occipital gyrus in the left hemisphere generated by parcellation of the white surface using Destrieux (a2009s) parcellation	Area of Goccipitalmiddle (left hemisphere)	T1F_a_ArGoccipitalMid_L	MOG	Left	Occipital	Middle occipital gyrus
27348	aparc-a2009s lh area G-occipital-sup	Cortical area (Gyrus)	Freesurfer a2009s	Area of Superior occipital gyrus in the left hemisphere generated by parcellation of the white surface using Destrieux (a2009s) parcellation	Area of Goccipitalsup (left hemisphere)	T1F_a_ArGoccipitalsup_L	SOG	Left	Occipital	Superior occipital gyrus
27349	aparc-a2009s lh area G-oc-temp-lat-fusifor	Cortical area (Gyrus)	Freesurfer a2009s	Area of Temporal Occipital Fusiform Cortex in the left hemisphere generated by parcellation of the white surface using Destrieux (a2009s) parcellation	Area of Goctemplatfusifor (left hemisphere)	T1F_a_ArGoctemplatfusifor_L	TOFusC	Left	Temporal	Temporal Occipital Fusiform Cortex
27350	aparc-a2009s lh area G-oc-temp-med-Lingual	Cortical area (Gyrus)	Freesurfer a2009s	Area of Lingual Gyrus in the left hemisphere generated by parcellation of the white surface using Destrieux (a2009s) parcellation	Area of GoctempmedLingual (left hemisphere)	T1F_a_ArGoctempmedLingual_L	LG	Left	Occipital	Lingual Gyrus
27351	aparc-a2009s lh area G-oc-temp-med-Parahip	Cortical area (Gyrus)	Freesurfer a2009s	Area of Parahippocampal Gyrus in the left hemisphere generated by parcellation of the white surface using Destrieux (a2009s) parcellation	Area of GoctempmedParahip (left hemisphere)	T1F_a_ArGoctempmedParahip_L	ParaHIP	Left	Temporal	Parahippocampal Gyrus
27352	aparc-a2009s lh area G-orbital	Cortical area (Gyrus)	Freesurfer a2009s	Area of Orbital gyri in the left hemisphere generated by parcellation of the white surface using Destrieux (a2009s) parcellation	Area of Gorbital (left hemisphere)	T1F_a_ArGorbital_L	OrG	Left	Frontal	Orbital gyri
27353	aparc-a2009s lh area G-pariet-inf-Angular	Cortical area (Gyrus)	Freesurfer a2009s	Area of Angular Gyrus in the left hemisphere generated by parcellation of the white surface using Destrieux (a2009s) parcellation	Area of GparietinfAngular (left hemisphere)	T1F_a_ArGparietinfAngular_L	AG	Left	Parietal	Angular Gyrus
27354	aparc-a2009s lh area G-pariet-inf-Supramar	Cortical area (Gyrus)	Freesurfer a2009s	Area of Supramarginal Gyrus in the left hemisphere generated by parcellation of the white surface using Destrieux (a2009s) parcellation	Area of GparietinfSupramar (left hemisphere)	T1F_a_ArGparietinfSupramar_L	SMG	Left	Parietal	Supramarginal Gyrus
27355	aparc-a2009s lh area G-parietal-sup	Cortical area (Gyrus)	Freesurfer a2009s	Area of Superior Parietal Lobule in the left hemisphere generated by parcellation of the white surface using Destrieux (a2009s) parcellation	Area of Gparietalsup (left hemisphere)	T1F_a_ArGParsup_L	SPL	Left	Parietal	Superior Parietal Lobule
27356	aparc-a2009s lh area G-postcentral	Cortical area (Gyrus)	Freesurfer a2009s	Area of Postcentral Gyrus Gyrus in the left hemisphere generated by parcellation of the white surface using Destrieux (a2009s) parcellation	Area of Gpostcentral (left hemisphere)	T1F_a_ArGpostcentral_L	PostCG	Left	Parietal	Postcentral Gyrus
27357	aparc-a2009s lh area G-precentral	Cortical area (Gyrus)	Freesurfer a2009s	Area of Precentral Gyrus Gyrus in the left hemisphere generated by parcellation of the white surface using Destrieux (a2009s) parcellation	Area of Gprecentral (left hemisphere)	T1F_a_ArGprecentral_L	PreCG	Left	Frontal	Precentral Gyrus
27358	aparc-a2009s lh area G-precuneus	Cortical area (Gyrus)	Freesurfer a2009s	Area of PreCuneal Cortex Cortex in the left hemisphere generated by parcellation of the white surface using Destrieux (a2009s) parcellation	Area of Gprecuneus (left hemisphere)	T1F_a_ArGprecuneus_L	PreCuC	Left	Occipital	PreCuneal Cortex
27359	aparc-a2009s lh area G-rectus	Cortical area (Gyrus)	Freesurfer a2009s	Area of Gyrus rectus in the left hemisphere generated by parcellation of the white surface using Destrieux (a2009s) parcellation	Area of Grectus (left hemisphere)	T1F_a_ArGrectus_L	GR	Left	Frontal	Gyrus rectus
27360	aparc-a2009s lh area G-subcallosal	Cortical area (Gyrus)	Freesurfer a2009s	Area of Subcallosal Gyrus in the left hemisphere generated by parcellation of the white surface using Destrieux (a2009s) parcellation	Area of Gsubcallosal (left hemisphere)	T1F_a_ArGsubcallosal_L	SCalG	Left	Frontal	Subcallosal Gyrus
27361	aparc-a2009s lh area G-temp-sup-G-T-transv	Cortical area (Gyrus)	Freesurfer a2009s	Area of Transverse temporal gyrus, anterior in the left hemisphere generated by parcellation of the white surface using Destrieux (a2009s) parcellation	Area of GtempsupGTtransv (left hemisphere)	T1F_a_ArGtempsupGTtransv_L	TTGa	Left	Temporal	Transverse temporal gyrus, anterior
27362	aparc-a2009s lh area G-temp-sup-Lateral	Cortical area (Gyrus)	Freesurfer a2009s	Area of Lateral aspect of the superior temporal gyrus in the left hemisphere generated by parcellation of the white surface using Destrieux (a2009s) parcellation	Area of GtempsupLateral (left hemisphere)	T1F_a_ArGtempsupLat_L	STGla	Left	Temporal	Lateral aspect of the superior temporal gyrus
27363	aparc-a2009s lh area G-temp-sup-Plan-polar	Cortical area (Gyrus)	Freesurfer a2009s	Area of Planum polare of the superior temporal gyrus in the left hemisphere generated by parcellation of the white surface using Destrieux (a2009s) parcellation	Area of GtempsupPlanpolar (left hemisphere)	T1F_a_ArGtempsupPlanpolar_L	STGpp	Left	Temporal	Planum polare of the superior temporal gyrus
27364	aparc-a2009s lh area G-temp-sup-Plan-tempo	Cortical area (Gyrus)	Freesurfer a2009s	Area of Planum temporale of the superior temporal gyrus in the left hemisphere generated by parcellation of the white surface using Destrieux (a2009s) parcellation	Area of GtempsupPlantempo (left hemisphere)	T1F_a_ArGtempsupPlantempo_L	STGpt	Left	Temporal	Planum temporale of the superior temporal gyrus
27365	aparc-a2009s lh area G-temporal-inf	Cortical area (Gyrus)	Freesurfer a2009s	Area of Inferior Temporal Gyrus in the left hemisphere generated by parcellation of the white surface using Destrieux (a2009s) parcellation	Area of Gtemporalinf (left hemisphere)	T1F_a_ArGTempinf_L	ITG	Left	Temporal	Inferior Temporal Gyrus
27366	aparc-a2009s lh area G-temporal-middle	Cortical area (Gyrus)	Freesurfer a2009s	Area of Middle Temporal Gyrus in the left hemisphere generated by parcellation of the white surface using Destrieux (a2009s) parcellation	Area of Gtemporalmiddle (left hemisphere)	T1F_a_ArGTempMid_L	MTG	Left	Temporal	Middle Temporal Gyrus
27367	aparc-a2009s lh area Lat-Fis-ant-Horizont	Cortical area	Freesurfer a2009s	Horizontal ramus of the anterior segment of the lateral sulcus	Area of LatFisantHorizont (left hemisphere)	T1F_a_ArLatFisantHorizont_L	LSantH	Left	Frontal	Horizontal ramus of the anterior segment of the lateral sulcus
27368	aparc-a2009s lh area Lat-Fis-ant-Vertical	Cortical area	Freesurfer a2009s	Vertical ramus of the anterior segment of the lateral sulcus	Area of LatFisantVertical (left hemisphere)	T1F_a_ArLatFisantVertical_L	LSantV	Left	Frontal	Vertical ramus of the anterior segment of the lateral sulcus
27369	aparc-a2009s lh area Lat-Fis-post	Cortical area	Freesurfer a2009s	Posterior ramus of the lateral sulcus	Area of LatFispost (left hemisphere)	T1F_a_ArLatFispost_L	LSpos	Left	Parietal	Posterior ramus of the lateral sulcus
27370	aparc-a2009s lh area Pole-occipital	Cortical area	Freesurfer a2009s	Area of Occipital pole in the left hemisphere generated by parcellation of the white surface using Destrieux (a2009s) parcellation	Area of Poleoccipital (left hemisphere)	T1F_a_ArPoleoccipital_L	OP	Left	Occipital	Occipital Pole
27371	aparc-a2009s lh area Pole-temporal	Cortical area	Freesurfer a2009s	Area of Temporal pole in the left hemisphere generated by parcellation of the white surface using Destrieux (a2009s) parcellation	Area of Poletemporal (left hemisphere)	T1F_a_ArPoleTemp_L	TP	Left	Temporal	Temporal Pole
27372	aparc-a2009s lh area S-calcarine	Cortical area (Sulcus)	Freesurfer a2009s	Area of Calcarine sulcus in the left hemisphere generated by parcellation of the white surface using Destrieux (a2009s) parcellation	Area of Scalcarine (left hemisphere)	T1F_a_ArScalcarine_L	CalS	Left	Occipital	Calcarine sulcus
27373	aparc-a2009s lh area S-central	Cortical area (Sulcus)	Freesurfer a2009s	Area of Central sulcus in the left hemisphere generated by parcellation of the white surface using Destrieux (a2009s) parcellation	Area of Scentral (left hemisphere)	T1F_a_ArScentral_L	CnS	Left	Frontal	Central sulcus
27374	aparc-a2009s lh area S-cingul-Marginalis	Cortical area (Sulcus)	Freesurfer a2009s	Area of Marginal branch of the cingulate sulcus in the left hemisphere generated by parcellation of the white surface using Destrieux (a2009s) parcellation	Area of ScingulMarginalis (left hemisphere)	T1F_a_ArScingulMarginalis_L	CSmar	Left	Frontal	Marginal branch of the cingulate sulcus
27375	aparc-a2009s lh area S-circular-insula-ant	Cortical area (Sulcus)	Freesurfer a2009s	Area of S-circular-Insular Cortex-ant in the left hemisphere generated by parcellation of the white surface using Destrieux (a2009s) parcellation	Area of Scircularinsulaant (left hemisphere)	T1F_a_ArScircularinsulaant_L	InCirSa	Left	Insular	Anterior segment of the circular sulcus of the insula
27376	aparc-a2009s lh area S-circular-insula-inf	Cortical area (Sulcus)	Freesurfer a2009s	Area of S-circular-Insular Cortex-inf in the left hemisphere generated by parcellation of the white surface using Destrieux (a2009s) parcellation	Area of Scircularinsulainf (left hemisphere)	T1F_a_ArScircularinsulainf_L	InCirSinf	Left	Insular	Inferior segment of the circular sulcus of the insula
27377	aparc-a2009s lh area S-circular-insula-sup	Cortical area (Sulcus)	Freesurfer a2009s	Area of S-circular-Insular Cortex-sup in the left hemisphere generated by parcellation of the white surface using Destrieux (a2009s) parcellation	Area of Scircularinsulasup (left hemisphere)	T1F_a_ArScircularinsulasup_L	InCirSsup	Left	Insular	Superior segment of the circular sulcus of the insula
27378	aparc-a2009s lh area S-collat-transv-ant	Cortical area (Sulcus)	Freesurfer a2009s	Area of Anterior transverse collateral sulcus in the left hemisphere generated by parcellation of the white surface using Destrieux (a2009s) parcellation	Area of Scollattransvant (left hemisphere)	T1F_a_ArScollattransvant_L	ColSat	Left	Temporal	Anterior transverse collateral sulcus
27379	aparc-a2009s lh area S-collat-transv-post	Cortical area (Sulcus)	Freesurfer a2009s	Area of Posterior transverse collateral sulcus in the left hemisphere generated by parcellation of the white surface using Destrieux (a2009s) parcellation	Area of Scollattransvpost (left hemisphere)	T1F_a_ArScollattransvpost_L	ColSpt	Left	Temporal	Posterior transverse collateral sulcus
27380	aparc-a2009s lh area S-front-inf	Cortical area (Sulcus)	Freesurfer a2009s	Area of Inferior frontal sulcus in the left hemisphere generated by parcellation of the white surface using Destrieux (a2009s) parcellation	Area of Sfrontinf (left hemisphere)	T1F_a_ArSfrontinf_L	IFS	Left	Frontal	Inferior frontal sulcus
27381	aparc-a2009s lh area S-front-middle	Cortical area (Sulcus)	Freesurfer a2009s	Area of Middle frontal sulcus in the left hemisphere generated by parcellation of the white surface using Destrieux (a2009s) parcellation	Area of Sfrontmiddle (left hemisphere)	T1F_a_ArSfrontMid_L	MFS	Left	Frontal	Middle frontal sulcus
27382	aparc-a2009s lh area S-front-sup	Cortical area (Sulcus)	Freesurfer a2009s	Area of Superior frontal sulcus in the left hemisphere generated by parcellation of the white surface using Destrieux (a2009s) parcellation	Area of Sfrontsup (left hemisphere)	T1F_a_ArSfrontsup_L	SFS	Left	Frontal	Superior frontal sulcus
27383	aparc-a2009s lh area S-interm-prim-Jensen	Cortical area (Sulcus)	Freesurfer a2009s	Area of Sulcus intermedius primus of Jensen in the left hemisphere generated by parcellation of the white surface using Destrieux (a2009s) parcellation	Area of SintermprimJensen (left hemisphere)	T1F_a_ArSintermprimJensen_L	JS	Left	Parietal	Sulcus intermedius primus of Jensen
27384	aparc-a2009s lh area S-intrapariet+P-trans	Cortical area (Sulcus)	Freesurfer a2009s	Area of Intraparietal sulcus and transverse parietal sulci in the left hemisphere generated by parcellation of the white surface using Destrieux (a2009s) parcellation	Area of SintraparietPtrans (left hemisphere)	T1F_a_ArSintraparietPtrans_L	IPS	Left	Parietal	Intraparietal sulcus and transverse parietal sulci
27385	aparc-a2009s lh area S-oc-middle+Lunatus	Cortical area (Sulcus)	Freesurfer a2009s	Area of Middle occipital sulcus and lunatus sulcus in the left hemisphere generated by parcellation of the white surface using Destrieux (a2009s) parcellation	Area of SocmiddleLunatus (left hemisphere)	T1F_a_ArSocMidLunatus_L	MOS	Left	Occipital	Middle occipital sulcus and lunatus sulcus
27386	aparc-a2009s lh area S-oc-sup+transversal	Cortical area (Sulcus)	Freesurfer a2009s	Area of Superior occipital sulcus and transverse occipital sulcus in the left hemisphere generated by parcellation of the white surface using Destrieux (a2009s) parcellation	Area of Socsuptransversal (left hemisphere)	T1F_a_ArSocsuptransversal_L	SOS	Left	Occipital	Superior occipital sulcus and transverse occipital sulcus
27387	aparc-a2009s lh area S-occipital-ant	Cortical area (Sulcus)	Freesurfer a2009s	Area of Anterior occipital sulcus and preoccipital notch in the left hemisphere generated by parcellation of the white surface using Destrieux (a2009s) parcellation	Area of Soccipitalant (left hemisphere)	T1F_a_ArSoccipitalant_L	AOS	Left	Occipital	Anterior occipital sulcus and preoccipital notch
27388	aparc-a2009s lh area S-oc-temp-lat	Cortical area (Sulcus)	Freesurfer a2009s	Area of Lateral occipito-temporal sulcus in the left hemisphere generated by parcellation of the white surface using Destrieux (a2009s) parcellation	Area of Soctemplat (left hemisphere)	T1F_a_ArSoctemplat_L	LTOS	Left	Temporal	Lateral occipito-temporal sulcus
27389	aparc-a2009s lh area S-oc-temp-med+Lingual	Cortical area (Sulcus)	Freesurfer a2009s	Area of Medial occipito-temporal sulcus and lingual sulcus in the left hemisphere generated by parcellation of the white surface using Destrieux (a2009s) parcellation	Area of SoctempmedLingual (left hemisphere)	T1F_a_ArSoctempmedLingual_L	LS	Left	Temporal	Medial occipito-temporal sulcus and lingual sulcus
27390	aparc-a2009s lh area S-orbital-lateral	Cortical area (Sulcus)	Freesurfer a2009s	Area of Lateral orbital sulcus in the left hemisphere generated by parcellation of the white surface using Destrieux (a2009s) parcellation	Area of Sorbitallateral (left hemisphere)	T1F_a_ArSorbitalLat_L	LOrS	Left	Frontal	Lateral orbital sulcus
27391	aparc-a2009s lh area S-orbital-med-olfact	Cortical area (Sulcus)	Freesurfer a2009s	Area of Medial orbital sulcus in the left hemisphere generated by parcellation of the white surface using Destrieux (a2009s) parcellation	Area of Sorbitalmedolfact (left hemisphere)	T1F_a_ArSorbitalmedolfact_L	MOrS	Left	Frontal	Medial orbital sulcus
27392	aparc-a2009s lh area S-orbital-H-Shaped	Cortical area (Sulcus)	Freesurfer a2009s	Area of Orbital sulci in the left hemisphere generated by parcellation of the white surface using Destrieux (a2009s) parcellation	Area of SorbitalHShaped (left hemisphere)	T1F_a_ArSorbitalHShaped_L	OrS	Left	Frontal	Orbital sulci
27393	aparc-a2009s lh area S-parieto-occipital	Cortical area (Sulcus)	Freesurfer a2009s	Area of Parieto-occipital sulcus in the left hemisphere generated by parcellation of the white surface using Destrieux (a2009s) parcellation	Area of Sparietooccipital (left hemisphere)	T1F_a_ArSparietooccipital_L	POS	Left	Occipital	Parieto-occipital sulcus
27394	aparc-a2009s lh area S-pericallosal	Cortical area (Sulcus)	Freesurfer a2009s	Area of Pericallosal sulcus in the left hemisphere generated by parcellation of the white surface using Destrieux (a2009s) parcellation	Area of Spericallosal (left hemisphere)	T1F_a_ArSpericallosal_L	PCalS	Left	NA	Pericallosal sulcus
27395	aparc-a2009s lh area S-postcentral	Cortical area (Sulcus)	Freesurfer a2009s	Area of S-Postcentral Gyrus in the left hemisphere generated by parcellation of the white surface using Destrieux (a2009s) parcellation	Area of Spostcentral (left hemisphere)	T1F_a_ArSpostcentral_L	PostCG	Left	Parietal	Postcentral Gyrus
27396	aparc-a2009s lh area S-precentral-inf-part	Cortical area (Sulcus)	Freesurfer a2009s	Area of S-Precentral Gyrus-inf-part in the left hemisphere generated by parcellation of the white surface using Destrieux (a2009s) parcellation	Area of Sprecentralinfpart (left hemisphere)	T1F_a_ArSprecentralinfpart_L	PreCG	Left	Frontal	Precentral Gyrus
27397	aparc-a2009s lh area S-precentral-sup-part	Cortical area (Sulcus)	Freesurfer a2009s	Area of S-Precentral Gyrus-sup-part in the left hemisphere generated by parcellation of the white surface using Destrieux (a2009s) parcellation	Area of Sprecentralsuppart (left hemisphere)	T1F_a_ArSprecentralsuppart_L	PreCG	Left	Frontal	Precentral Gyrus
27398	aparc-a2009s lh area S-suborbital	Cortical area (Sulcus)	Freesurfer a2009s	Area of Suborbital sulcus in the left hemisphere generated by parcellation of the white surface using Destrieux (a2009s) parcellation	Area of Ssuborbital (left hemisphere)	T1F_a_ArSsuborbital_L	SOrS	Left	Frontal	Suborbital sulcus
27399	aparc-a2009s lh area S-subparietal	Cortical area (Sulcus)	Freesurfer a2009s	Area of Subparietal sulcus in the left hemisphere generated by parcellation of the white surface using Destrieux (a2009s) parcellation	Area of Ssubparietal (left hemisphere)	T1F_a_ArSsubPar_L	SPS	Left	Parietal	Subparietal sulcus
27400	aparc-a2009s lh area S-temporal-inf	Cortical area (Sulcus)	Freesurfer a2009s	Area of Inferior temporal sulcus in the left hemisphere generated by parcellation of the white surface using Destrieux (a2009s) parcellation	Area of Stemporalinf (left hemisphere)	T1F_a_ArSTempinf_L	TSinf	Left	Temporal	Inferior temporal sulcus
27401	aparc-a2009s lh area S-temporal-sup	Cortical area (Sulcus)	Freesurfer a2009s	Area of Superior temporal sulcus in the left hemisphere generated by parcellation of the white surface using Destrieux (a2009s) parcellation	Area of Stemporalsup (left hemisphere)	T1F_a_ArSTempsup_L	TSsup	Left	Temporal	Superior temporal sulcus
27402	aparc-a2009s lh area S-temporal-transverse	Cortical area (Sulcus)	Freesurfer a2009s	Area of Transverse temporal sulcus in the left hemisphere generated by parcellation of the white surface using Destrieux (a2009s) parcellation	Area of Stemporaltransverse (left hemisphere)	T1F_a_ArSTempTransv_L	TStrans	Left	Temporal	Transverse temporal sulcus
27551	aparc-a2009s rh area G+S-frontomargin	Cortical area	Freesurfer a2009s	Area of Frontal Medial Cortex in the right hemisphere generated by parcellation of the white surface using Destrieux (a2009s) parcellation	Area of GSfrontomargin (right hemisphere)	T1F_a_ArGSfrontomargin_R	FMC	Right	Frontal	Frontal Medial Cortex
27552	aparc-a2009s rh area G+S-occipital-inf	Cortical area	Freesurfer a2009s	Area of Inferior occipital cortex in the right hemisphere generated by parcellation of the white surface using Destrieux (a2009s) parcellation	Area of GSoccipitalinf (right hemisphere)	T1F_a_ArGSoccipitalinf_R	ICC	Right	Occipital	Inferior occipital cortex
27553	aparc-a2009s rh area G+S-paracentral	Cortical area	Freesurfer a2009s	Area of G+S-Paracentral lobule in the right hemisphere generated by parcellation of the white surface using Destrieux (a2009s) parcellation	Area of GSparacentral (right hemisphere)	T1F_a_ArGSParacent_R	ParaCL	Right	Frontal	Paracentral lobule
27554	aparc-a2009s rh area G+S-subcentral	Cortical area	Freesurfer a2009s	Area of Subcentral cortex in the right hemisphere generated by parcellation of the white surface using Destrieux (a2009s) parcellation	Area of GSsubcentral (right hemisphere)	T1F_a_ArGSsubcentral_R	SubCC	Right	Frontal	Subcentral cortex
27555	aparc-a2009s rh area G+S-transv-frontopol	Cortical area	Freesurfer a2009s	Area of Transverse frontopolar cortex in the right hemisphere generated by parcellation of the white surface using Destrieux (a2009s) parcellation	Area of GStransvfrontopol (right hemisphere)	T1F_a_ArGStransvfrontopol_R	TFC	Right	Frontal	Transverse frontopolar cortex
27556	aparc-a2009s rh area G+S-cingul-Ant	Cortical area	Freesurfer a2009s	Area of Cingulate Cortex, anterior in the right hemisphere generated by parcellation of the white surface using Destrieux (a2009s) parcellation	Area of GScingulAnt (right hemisphere)	T1F_a_ArGScingulAnt_R	CCa	Right	Limbic	Cingulate Cortex, anterior
27557	aparc-a2009s rh area G+S-cingul-Mid-Ant	Cortical area	Freesurfer a2009s	Area of Cingulate Cortex, middle anterior in the right hemisphere generated by parcellation of the white surface using Destrieux (a2009s) parcellation	Area of GScingulMidAnt (right hemisphere)	T1F_a_ArGScingulMidAnt_R	CCma	Right	Limbic	Cingulate Cortex, middle anterior
27558	aparc-a2009s rh area G+S-cingul-Mid-Post	Cortical area	Freesurfer a2009s	Area of Cingulate Cortex, middle posterior in the right hemisphere generated by parcellation of the white surface using Destrieux (a2009s) parcellation	Area of GScingulMidPost (right hemisphere)	T1F_a_ArGScingulMidPost_R	CCmp	Right	Limbic	Cingulate Cortex, middle posterior
27559	aparc-a2009s rh area G-cingul-Post-dorsal	Cortical area (Gyrus)	Freesurfer a2009s	Area of Posterior-dorsal part of the cingulate gyrus in the right hemisphere generated by parcellation of the white surface using Destrieux (a2009s) parcellation	Area of GcingulPostdorsal (right hemisphere)	T1F_a_ArGcingulPostdorsal_R	CGdp	Right	Limbic	Cingulate Gyrus, dorsal posterior
27560	aparc-a2009s rh area G-cingul-Post-ventral	Cortical area (Gyrus)	Freesurfer a2009s	Area of Posterior-ventral part of the cingulate gyrus in the right hemisphere generated by parcellation of the white surface using Destrieux (a2009s) parcellation	Area of GcingulPostventral (right hemisphere)	T1F_a_ArGcingulPostventral_R	CGvp	Right	Limbic	Cingulate Gyrus, ventral posterior
27561	aparc-a2009s rh area G-cuneus	Cortical area (Gyrus)	Freesurfer a2009s	Area of Cuneal Cortex Cortex in the right hemisphere generated by parcellation of the white surface using Destrieux (a2009s) parcellation	Area of Gcuneus (right hemisphere)	T1F_a_ArGcuneus_R	CuC	Right	Occipital	Cuneal Cortex
27562	aparc-a2009s rh area G-front-inf-Opercular	Cortical area (Gyrus)	Freesurfer a2009s	Area of Inferior Frontal Gyrus, pars opercularis in the right hemisphere generated by parcellation of the white surface using Destrieux (a2009s) parcellation	Area of GfrontinfOpercular (right hemisphere)	T1F_a_ArGfrontinfOpercular_R	IFGop	Right	Frontal	Inferior Frontal Gyrus, pars opercularis
27563	aparc-a2009s rh area G-front-inf-Orbital	Cortical area (Gyrus)	Freesurfer a2009s	Area of Inferior Frontal Gyrus, pars orbitalis in the right hemisphere generated by parcellation of the white surface using Destrieux (a2009s) parcellation	Area of GfrontinfOrbital (right hemisphere)	T1F_a_ArGfrontinfOrbital_R	IFGor	Right	Frontal	Inferior Frontal Gyrus, pars orbitalis
27564	aparc-a2009s rh area G-front-inf-Triangul	Cortical area (Gyrus)	Freesurfer a2009s	Area of Inferior Frontal Gyrus, pars triangularis in the right hemisphere generated by parcellation of the white surface using Destrieux (a2009s) parcellation	Area of GfrontinfTriangul (right hemisphere)	T1F_a_ArGfrontinfTriangul_R	IFGtr	Right	Frontal	Inferior Frontal Gyrus, pars triangularis
27565	aparc-a2009s rh area G-front-middle	Cortical area (Gyrus)	Freesurfer a2009s	Area of Middle Frontal Gyrus in the right hemisphere generated by parcellation of the white surface using Destrieux (a2009s) parcellation	Area of Gfrontmiddle (right hemisphere)	T1F_a_ArGfrontMid_R	MFG	Right	Frontal	Middle Frontal Gyrus
27566	aparc-a2009s rh area G-front-sup	Cortical area (Gyrus)	Freesurfer a2009s	Area of Superior Frontal Gyrus in the right hemisphere generated by parcellation of the white surface using Destrieux (a2009s) parcellation	Area of Gfrontsup (right hemisphere)	T1F_a_ArGfrontsup_R	SFG	Right	Frontal	Superior Frontal Gyrus
27567	aparc-a2009s rh area G-Ins-lg+S-cent-ins	Cortical area (Gyrus)	Freesurfer a2009s	Area of Insular, central sulcus in the right hemisphere generated by parcellation of the white surface using Destrieux (a2009s) parcellation	Area of GInslgScentins (right hemisphere)	T1F_a_ArGInslgScentins_R	InCS	Right	Insular	Insular, central sulcus
27568	aparc-a2009s rh area G-insular-short	Cortical area (Gyrus)	Freesurfer a2009s	Area of Insular, short gyri in the right hemisphere generated by parcellation of the white surface using Destrieux (a2009s) parcellation	Area of Ginsularshort (right hemisphere)	T1F_a_ArGinsularshort_R	InSG	Right	Insular	Insular, short gyri
27569	aparc-a2009s rh area G-occipital-middle	Cortical area (Gyrus)	Freesurfer a2009s	Area of Middle occipital gyrus in the right hemisphere generated by parcellation of the white surface using Destrieux (a2009s) parcellation	Area of Goccipitalmiddle (right hemisphere)	T1F_a_ArGoccipitalMid_R	MOG	Right	Occipital	Middle occipital gyrus
27570	aparc-a2009s rh area G-occipital-sup	Cortical area (Gyrus)	Freesurfer a2009s	Area of Superior occipital gyrus in the right hemisphere generated by parcellation of the white surface using Destrieux (a2009s) parcellation	Area of Goccipitalsup (right hemisphere)	T1F_a_ArGoccipitalsup_R	SOG	Right	Occipital	Superior occipital gyrus
27571	aparc-a2009s rh area G-oc-temp-lat-fusifor	Cortical area (Gyrus)	Freesurfer a2009s	Area of Temporal Occipital Fusiform Cortex in the right hemisphere generated by parcellation of the white surface using Destrieux (a2009s) parcellation	Area of Goctemplatfusifor (right hemisphere)	T1F_a_ArGoctemplatfusifor_R	TOFusC	Right	Temporal	Temporal Occipital Fusiform Cortex
27572	aparc-a2009s rh area G-oc-temp-med-Lingual	Cortical area (Gyrus)	Freesurfer a2009s	Area of Lingual Gyrus in the right hemisphere generated by parcellation of the white surface using Destrieux (a2009s) parcellation	Area of GoctempmedLingual (right hemisphere)	T1F_a_ArGoctempmedLingual_R	LG	Right	Occipital	Lingual Gyrus
27573	aparc-a2009s rh area G-oc-temp-med-Parahip	Cortical area (Gyrus)	Freesurfer a2009s	Area of Parahippocampal Gyrus in the right hemisphere generated by parcellation of the white surface using Destrieux (a2009s) parcellation	Area of GoctempmedParahip (right hemisphere)	T1F_a_ArGoctempmedParahip_R	ParaHIP	Right	Temporal	Parahippocampal Gyrus
27574	aparc-a2009s rh area G-orbital	Cortical area (Gyrus)	Freesurfer a2009s	Area of Orbital gyri in the right hemisphere generated by parcellation of the white surface using Destrieux (a2009s) parcellation	Area of Gorbital (right hemisphere)	T1F_a_ArGorbital_R	OrG	Right	Frontal	Orbital gyri
27575	aparc-a2009s rh area G-pariet-inf-Angular	Cortical area (Gyrus)	Freesurfer a2009s	Area of Angular Gyrus in the right hemisphere generated by parcellation of the white surface using Destrieux (a2009s) parcellation	Area of GparietinfAngular (right hemisphere)	T1F_a_ArGparietinfAngular_R	AG	Right	Parietal	Angular Gyrus
27576	aparc-a2009s rh area G-pariet-inf-Supramar	Cortical area (Gyrus)	Freesurfer a2009s	Area of Supramarginal Gyrus in the right hemisphere generated by parcellation of the white surface using Destrieux (a2009s) parcellation	Area of GparietinfSupramar (right hemisphere)	T1F_a_ArGparietinfSupramar_R	SMG	Right	Parietal	Supramarginal Gyrus
27577	aparc-a2009s rh area G-parietal-sup	Cortical area (Gyrus)	Freesurfer a2009s	Area of Superior Parietal Lobule in the right hemisphere generated by parcellation of the white surface using Destrieux (a2009s) parcellation	Area of Gparietalsup (right hemisphere)	T1F_a_ArGParsup_R	SPL	Right	Parietal	Superior Parietal Lobule
27578	aparc-a2009s rh area G-postcentral	Cortical area (Gyrus)	Freesurfer a2009s	Area of Postcentral Gyrus Gyrus in the right hemisphere generated by parcellation of the white surface using Destrieux (a2009s) parcellation	Area of Gpostcentral (right hemisphere)	T1F_a_ArGpostcentral_R	PostCG	Right	Parietal	Postcentral Gyrus
27579	aparc-a2009s rh area G-precentral	Cortical area (Gyrus)	Freesurfer a2009s	Area of Precentral Gyrus Gyrus in the right hemisphere generated by parcellation of the white surface using Destrieux (a2009s) parcellation	Area of Gprecentral (right hemisphere)	T1F_a_ArGprecentral_R	PreCG	Right	Frontal	Precentral Gyrus
27580	aparc-a2009s rh area G-precuneus	Cortical area (Gyrus)	Freesurfer a2009s	Area of PreCuneal Cortex Cortex in the right hemisphere generated by parcellation of the white surface using Destrieux (a2009s) parcellation	Area of Gprecuneus (right hemisphere)	T1F_a_ArGprecuneus_R	PreCuC	Right	Occipital	PreCuneal Cortex
27581	aparc-a2009s rh area G-rectus	Cortical area (Gyrus)	Freesurfer a2009s	Area of Gyrus rectus in the right hemisphere generated by parcellation of the white surface using Destrieux (a2009s) parcellation	Area of Grectus (right hemisphere)	T1F_a_ArGrectus_R	GR	Right	Frontal	Gyrus rectus
27582	aparc-a2009s rh area G-subcallosal	Cortical area (Gyrus)	Freesurfer a2009s	Area of Subcallosal Gyrus in the right hemisphere generated by parcellation of the white surface using Destrieux (a2009s) parcellation	Area of Gsubcallosal (right hemisphere)	T1F_a_ArGsubcallosal_R	SCalG	Right	Frontal	Subcallosal Gyrus
27583	aparc-a2009s rh area G-temp-sup-G-T-transv	Cortical area (Gyrus)	Freesurfer a2009s	Area of Transverse temporal gyrus, anterior in the right hemisphere generated by parcellation of the white surface using Destrieux (a2009s) parcellation	Area of GtempsupGTtransv (right hemisphere)	T1F_a_ArGtempsupGTtransv_R	TTGa	Right	Temporal	Transverse temporal gyrus, anterior
27584	aparc-a2009s rh area G-temp-sup-Lateral	Cortical area (Gyrus)	Freesurfer a2009s	Area of Lateral aspect of the superior temporal gyrus in the right hemisphere generated by parcellation of the white surface using Destrieux (a2009s) parcellation	Area of GtempsupLateral (right hemisphere)	T1F_a_ArGtempsupLat_R	STGla	Right	Temporal	Lateral aspect of the superior temporal gyrus
27585	aparc-a2009s rh area G-temp-sup-Plan-polar	Cortical area (Gyrus)	Freesurfer a2009s	Area of Planum polare of the superior temporal gyrus in the right hemisphere generated by parcellation of the white surface using Destrieux (a2009s) parcellation	Area of GtempsupPlanpolar (right hemisphere)	T1F_a_ArGtempsupPlanpolar_R	STGpp	Right	Temporal	Planum polare of the superior temporal gyrus
27586	aparc-a2009s rh area G-temp-sup-Plan-tempo	Cortical area (Gyrus)	Freesurfer a2009s	Area of Planum temporale of the superior temporal gyrus in the right hemisphere generated by parcellation of the white surface using Destrieux (a2009s) parcellation	Area of GtempsupPlantempo (right hemisphere)	T1F_a_ArGtempsupPlantempo_R	STGpt	Right	Temporal	Planum temporale of the superior temporal gyrus
27587	aparc-a2009s rh area G-temporal-inf	Cortical area (Gyrus)	Freesurfer a2009s	Area of Inferior Temporal Gyrus in the right hemisphere generated by parcellation of the white surface using Destrieux (a2009s) parcellation	Area of Gtemporalinf (right hemisphere)	T1F_a_ArGTempinf_R	ITG	Right	Temporal	Inferior Temporal Gyrus
27588	aparc-a2009s rh area G-temporal-middle	Cortical area (Gyrus)	Freesurfer a2009s	Area of Middle Temporal Gyrus in the right hemisphere generated by parcellation of the white surface using Destrieux (a2009s) parcellation	Area of Gtemporalmiddle (right hemisphere)	T1F_a_ArGTempMid_R	MTG	Right	Temporal	Middle Temporal Gyrus
27589	aparc-a2009s rh area Lat-Fis-ant-Horizont	Cortical area	Freesurfer a2009s	Horizontal ramus of the anterior segment of the lateral sulcus	Area of LatFisantHorizont (right hemisphere)	T1F_a_ArLatFisantHorizont_R	LSantH	Right	Frontal	Horizontal ramus of the anterior segment of the lateral sulcus
27590	aparc-a2009s rh area Lat-Fis-ant-Vertical	Cortical area	Freesurfer a2009s	Vertical ramus of the anterior segment of the lateral sulcus	Area of LatFisantVertical (right hemisphere)	T1F_a_ArLatFisantVertical_R	LSantV	Right	Frontal	Vertical ramus of the anterior segment of the lateral sulcus
27591	aparc-a2009s rh area Lat-Fis-post	Cortical area	Freesurfer a2009s	Posterior ramus of the lateral sulcus	Area of LatFispost (right hemisphere)	T1F_a_ArLatFispost_R	LSpos	Right	Parietal	Posterior ramus of the lateral sulcus
27592	aparc-a2009s rh area Pole-occipital	Cortical area	Freesurfer a2009s	Area of Occipital pole in the right hemisphere generated by parcellation of the white surface using Destrieux (a2009s) parcellation	Area of Poleoccipital (right hemisphere)	T1F_a_ArPoleoccipital_R	OP	Right	Occipital	Occipital Pole
27593	aparc-a2009s rh area Pole-temporal	Cortical area	Freesurfer a2009s	Area of Temporal pole in the right hemisphere generated by parcellation of the white surface using Destrieux (a2009s) parcellation	Area of Poletemporal (right hemisphere)	T1F_a_ArPoleTemp_R	TP	Right	Temporal	Temporal Pole
27594	aparc-a2009s rh area S-calcarine	Cortical area (Sulcus)	Freesurfer a2009s	Area of Calcarine sulcus in the right hemisphere generated by parcellation of the white surface using Destrieux (a2009s) parcellation	Area of Scalcarine (right hemisphere)	T1F_a_ArScalcarine_R	CalS	Right	Occipital	Calcarine sulcus
27595	aparc-a2009s rh area S-central	Cortical area (Sulcus)	Freesurfer a2009s	Area of Central sulcus in the right hemisphere generated by parcellation of the white surface using Destrieux (a2009s) parcellation	Area of Scentral (right hemisphere)	T1F_a_ArScentral_R	CnS	Right	Frontal	Central sulcus
27596	aparc-a2009s rh area S-cingul-Marginalis	Cortical area (Sulcus)	Freesurfer a2009s	Area of Marginal branch of the cingulate sulcus in the right hemisphere generated by parcellation of the white surface using Destrieux (a2009s) parcellation	Area of ScingulMarginalis (right hemisphere)	T1F_a_ArScingulMarginalis_R	CSmar	Right	Frontal	Marginal branch of the cingulate sulcus
27597	aparc-a2009s rh area S-circular-insula-ant	Cortical area (Sulcus)	Freesurfer a2009s	Area of S-circular-Insular Cortex-ant in the right hemisphere generated by parcellation of the white surface using Destrieux (a2009s) parcellation	Area of Scircularinsulaant (right hemisphere)	T1F_a_ArScircularinsulaant_R	InCirSa	Right	Insular	Anterior segment of the circular sulcus of the insula
27598	aparc-a2009s rh area S-circular-insula-inf	Cortical area (Sulcus)	Freesurfer a2009s	Area of S-circular-Insular Cortex-inf in the right hemisphere generated by parcellation of the white surface using Destrieux (a2009s) parcellation	Area of Scircularinsulainf (right hemisphere)	T1F_a_ArScircularinsulainf_R	InCirSinf	Right	Insular	Inferior segment of the circular sulcus of the insula
27599	aparc-a2009s rh area S-circular-insula-sup	Cortical area (Sulcus)	Freesurfer a2009s	Area of S-circular-Insular Cortex-sup in the right hemisphere generated by parcellation of the white surface using Destrieux (a2009s) parcellation	Area of Scircularinsulasup (right hemisphere)	T1F_a_ArScircularinsulasup_R	InCirSsup	Right	Insular	Superior segment of the circular sulcus of the insula
27600	aparc-a2009s rh area S-collat-transv-ant	Cortical area (Sulcus)	Freesurfer a2009s	Area of Anterior transverse collateral sulcus in the right hemisphere generated by parcellation of the white surface using Destrieux (a2009s) parcellation	Area of Scollattransvant (right hemisphere)	T1F_a_ArScollattransvant_R	ColSat	Right	Temporal	Anterior transverse collateral sulcus
27601	aparc-a2009s rh area S-collat-transv-post	Cortical area (Sulcus)	Freesurfer a2009s	Area of Posterior transverse collateral sulcus in the right hemisphere generated by parcellation of the white surface using Destrieux (a2009s) parcellation	Area of Scollattransvpost (right hemisphere)	T1F_a_ArScollattransvpost_R	ColSpt	Right	Temporal	Posterior transverse collateral sulcus
27602	aparc-a2009s rh area S-front-inf	Cortical area (Sulcus)	Freesurfer a2009s	Area of Inferior frontal sulcus in the right hemisphere generated by parcellation of the white surface using Destrieux (a2009s) parcellation	Area of Sfrontinf (right hemisphere)	T1F_a_ArSfrontinf_R	IFS	Right	Frontal	Inferior frontal sulcus
27603	aparc-a2009s rh area S-front-middle	Cortical area (Sulcus)	Freesurfer a2009s	Area of Middle frontal sulcus in the right hemisphere generated by parcellation of the white surface using Destrieux (a2009s) parcellation	Area of Sfrontmiddle (right hemisphere)	T1F_a_ArSfrontMid_R	MFS	Right	Frontal	Middle frontal sulcus
27604	aparc-a2009s rh area S-front-sup	Cortical area (Sulcus)	Freesurfer a2009s	Area of Superior frontal sulcus in the right hemisphere generated by parcellation of the white surface using Destrieux (a2009s) parcellation	Area of Sfrontsup (right hemisphere)	T1F_a_ArSfrontsup_R	SFS	Right	Frontal	Superior frontal sulcus
27605	aparc-a2009s rh area S-interm-prim-Jensen	Cortical area (Sulcus)	Freesurfer a2009s	Area of Sulcus intermedius primus of Jensen in the right hemisphere generated by parcellation of the white surface using Destrieux (a2009s) parcellation	Area of SintermprimJensen (right hemisphere)	T1F_a_ArSintermprimJensen_R	JS	Right	Parietal	Sulcus intermedius primus of Jensen
27606	aparc-a2009s rh area S-intrapariet+P-trans	Cortical area (Sulcus)	Freesurfer a2009s	Area of Intraparietal sulcus and transverse parietal sulci in the right hemisphere generated by parcellation of the white surface using Destrieux (a2009s) parcellation	Area of SintraparietPtrans (right hemisphere)	T1F_a_ArSintraparietPtrans_R	IPS	Right	Parietal	Intraparietal sulcus and transverse parietal sulci
27607	aparc-a2009s rh area S-oc-middle+Lunatus	Cortical area (Sulcus)	Freesurfer a2009s	Area of Middle occipital sulcus and lunatus sulcus in the right hemisphere generated by parcellation of the white surface using Destrieux (a2009s) parcellation	Area of SocmiddleLunatus (right hemisphere)	T1F_a_ArSocMidLunatus_R	MOS	Right	Occipital	Middle occipital sulcus and lunatus sulcus
27608	aparc-a2009s rh area S-oc-sup+transversal	Cortical area (Sulcus)	Freesurfer a2009s	Area of Superior occipital sulcus and transverse occipital sulcus in the right hemisphere generated by parcellation of the white surface using Destrieux (a2009s) parcellation	Area of Socsuptransversal (right hemisphere)	T1F_a_ArSocsuptransversal_R	SOS	Right	Occipital	Superior occipital sulcus and transverse occipital sulcus
27609	aparc-a2009s rh area S-occipital-ant	Cortical area (Sulcus)	Freesurfer a2009s	Area of Anterior occipital sulcus and preoccipital notch in the right hemisphere generated by parcellation of the white surface using Destrieux (a2009s) parcellation	Area of Soccipitalant (right hemisphere)	T1F_a_ArSoccipitalant_R	AOS	Right	Occipital	Anterior occipital sulcus and preoccipital notch
27610	aparc-a2009s rh area S-oc-temp-lat	Cortical area (Sulcus)	Freesurfer a2009s	Area of Lateral occipito-temporal sulcus in the right hemisphere generated by parcellation of the white surface using Destrieux (a2009s) parcellation	Area of Soctemplat (right hemisphere)	T1F_a_ArSoctemplat_R	LTOS	Right	Temporal	Lateral occipito-temporal sulcus
27611	aparc-a2009s rh area S-oc-temp-med+Lingual	Cortical area (Sulcus)	Freesurfer a2009s	Area of Medial occipito-temporal sulcus and lingual sulcus in the right hemisphere generated by parcellation of the white surface using Destrieux (a2009s) parcellation	Area of SoctempmedLingual (right hemisphere)	T1F_a_ArSoctempmedLingual_R	LS	Right	Temporal	Medial occipito-temporal sulcus and lingual sulcus
27612	aparc-a2009s rh area S-orbital-lateral	Cortical area (Sulcus)	Freesurfer a2009s	Area of Lateral orbital sulcus in the right hemisphere generated by parcellation of the white surface using Destrieux (a2009s) parcellation	Area of Sorbitallateral (right hemisphere)	T1F_a_ArSorbitalLat_R	LOrS	Right	Frontal	Lateral orbital sulcus
27613	aparc-a2009s rh area S-orbital-med-olfact	Cortical area (Sulcus)	Freesurfer a2009s	Area of Medial orbital sulcus in the right hemisphere generated by parcellation of the white surface using Destrieux (a2009s) parcellation	Area of Sorbitalmedolfact (right hemisphere)	T1F_a_ArSorbitalmedolfact_R	MOrS	Right	Frontal	Medial orbital sulcus
27614	aparc-a2009s rh area S-orbital-H-Shaped	Cortical area (Sulcus)	Freesurfer a2009s	Area of Orbital sulci in the right hemisphere generated by parcellation of the white surface using Destrieux (a2009s) parcellation	Area of SorbitalHShaped (right hemisphere)	T1F_a_ArSorbitalHShaped_R	OrS	Right	Frontal	Orbital sulci
27615	aparc-a2009s rh area S-parieto-occipital	Cortical area (Sulcus)	Freesurfer a2009s	Area of Parieto-occipital sulcus in the right hemisphere generated by parcellation of the white surface using Destrieux (a2009s) parcellation	Area of Sparietooccipital (right hemisphere)	T1F_a_ArSparietooccipital_R	POS	Right	Occipital	Parieto-occipital sulcus
27616	aparc-a2009s rh area S-pericallosal	Cortical area (Sulcus)	Freesurfer a2009s	Area of Pericallosal sulcus in the right hemisphere generated by parcellation of the white surface using Destrieux (a2009s) parcellation	Area of Spericallosal (right hemisphere)	T1F_a_ArSpericallosal_R	PCalS	Right	NA	Pericallosal sulcus
27617	aparc-a2009s rh area S-postcentral	Cortical area (Sulcus)	Freesurfer a2009s	Area of S-Postcentral Gyrus in the right hemisphere generated by parcellation of the white surface using Destrieux (a2009s) parcellation	Area of Spostcentral (right hemisphere)	T1F_a_ArSpostcentral_R	PostCG	Right	Parietal	Postcentral Gyrus
27618	aparc-a2009s rh area S-precentral-inf-part	Cortical area (Sulcus)	Freesurfer a2009s	Area of S-Precentral Gyrus-inf-part in the right hemisphere generated by parcellation of the white surface using Destrieux (a2009s) parcellation	Area of Sprecentralinfpart (right hemisphere)	T1F_a_ArSprecentralinfpart_R	PreCG	Right	Frontal	Precentral Gyrus
27619	aparc-a2009s rh area S-precentral-sup-part	Cortical area (Sulcus)	Freesurfer a2009s	Area of S-Precentral Gyrus-sup-part in the right hemisphere generated by parcellation of the white surface using Destrieux (a2009s) parcellation	Area of Sprecentralsuppart (right hemisphere)	T1F_a_ArSprecentralsuppart_R	PreCG	Right	Frontal	Precentral Gyrus
27620	aparc-a2009s rh area S-suborbital	Cortical area (Sulcus)	Freesurfer a2009s	Area of Suborbital sulcus in the right hemisphere generated by parcellation of the white surface using Destrieux (a2009s) parcellation	Area of Ssuborbital (right hemisphere)	T1F_a_ArSsuborbital_R	SOrS	Right	Frontal	Suborbital sulcus
27621	aparc-a2009s rh area S-subparietal	Cortical area (Sulcus)	Freesurfer a2009s	Area of Subparietal sulcus in the right hemisphere generated by parcellation of the white surface using Destrieux (a2009s) parcellation	Area of Ssubparietal (right hemisphere)	T1F_a_ArSsubPar_R	SPS	Right	Parietal	Subparietal sulcus
27622	aparc-a2009s rh area S-temporal-inf	Cortical area (Sulcus)	Freesurfer a2009s	Area of Inferior temporal sulcus in the right hemisphere generated by parcellation of the white surface using Destrieux (a2009s) parcellation	Area of Stemporalinf (right hemisphere)	T1F_a_ArSTempinf_R	TSinf	Right	Temporal	Inferior temporal sulcus
27623	aparc-a2009s rh area S-temporal-sup	Cortical area (Sulcus)	Freesurfer a2009s	Area of Superior temporal sulcus in the right hemisphere generated by parcellation of the white surface using Destrieux (a2009s) parcellation	Area of Stemporalsup (right hemisphere)	T1F_a_ArSTempsup_R	TSsup	Right	Temporal	Superior temporal sulcus
27624	aparc-a2009s rh area S-temporal-transverse	Cortical area (Sulcus)	Freesurfer a2009s	Area of Transverse temporal sulcus in the right hemisphere generated by parcellation of the white surface using Destrieux (a2009s) parcellation	Area of Stemporaltransverse (right hemisphere)	T1F_a_ArSTempTransv_R	TStrans	Right	Temporal	Transverse temporal sulcus
26755	aparc-Desikan lh thickness GlobalMeanThickness	Global thickness	Freesurfer a2009s	Mean thickness of GlobalMeanMean thickness in the left hemisphere generated by parcellation of the white surface using Desikan-Killiany parcellation	thickness of Global thickness (left hemisphere)	T1F_W_thGlobal_L	NA	Left	NA	NA
26756	aparc-Desikan lh thickness bankssts	Cortical thickness	Freesurfer a2009s	Mean thickness of Banks superior temporal sulcus in the left hemisphere generated by parcellation of the white surface using Desikan-Killiany parcellation	thickness of Banks superior temporal sulcus (left hemisphere)	T1F_W_thbankssts_L	STSb	Left	Temporal	Banks superior temporal sulcus
26757	aparc-Desikan lh thickness caudalanteriorcingulate	Cortical thickness	Freesurfer a2009s	Mean thickness of Cingulate Gyrus, caudal anterior in the left hemisphere generated by parcellation of the white surface using Desikan-Killiany parcellation	thickness of caudalAntcingulate (left hemisphere)	T1F_W_thCaudAntCing_L	CGca	Left	Limbic	Cingulate Gyrus, caudal anterior
26758	aparc-Desikan lh thickness caudalmiddlefrontal	Cortical thickness	Freesurfer a2009s	Mean thickness of Frontal Medial Cortex, caudal in the left hemisphere generated by parcellation of the white surface using Desikan-Killiany parcellation	thickness of Frontal Medial Cortex, caudal (left hemisphere)	T1F_W_thCaudMidfront_L	FMCc	Left	Frontal	Frontal Medial Cortex, caudal
26759	aparc-Desikan lh thickness cuneus	Cortical thickness	Freesurfer a2009s	Mean thickness of Cuneal Cortex in the left hemisphere generated by parcellation of the white surface using Desikan-Killiany parcellation	thickness of Cuneal Cortex (left hemisphere)	T1F_W_thcuneus_L	CuC	Left	Occipital	Cuneal Cortex
26760	aparc-Desikan lh thickness entorhinal	Cortical thickness	Freesurfer a2009s	Mean thickness of Entorhinal cortex in the left hemisphere generated by parcellation of the white surface using Desikan-Killiany parcellation	thickness of Entorhinal cortex (left hemisphere)	T1F_W_thentorhinal_L	EnC	Left	Temporal	Entorhinal cortex
26761	aparc-Desikan lh thickness fusiform	Cortical thickness	Freesurfer a2009s	Mean thickness of Fusiform Gyrus in the left hemisphere generated by parcellation of the white surface using Desikan-Killiany parcellation	thickness of Fusiform Gyrus (left hemisphere)	T1F_W_thfusiform_L	FusG	Left	Occipital	Fusiform Gyrus
26762	aparc-Desikan lh thickness inferiorparietal	Cortical thickness	Freesurfer a2009s	Mean thickness of Inferior Parietal Lobule in the left hemisphere generated by parcellation of the white surface using Desikan-Killiany parcellation	thickness of Inferior Parietal Lobule (left hemisphere)	T1F_W_thInfPar_L	IPL	Left	Parietal	Inferior Parietal Lobule
26763	aparc-Desikan lh thickness inferiortemporal	Cortical thickness	Freesurfer a2009s	Mean thickness of Inferior Temporal Gyrus in the left hemisphere generated by parcellation of the white surface using Desikan-Killiany parcellation	thickness of Inferior Temporal Gyrus (left hemisphere)	T1F_W_thInfTemp_L	ITG	Left	Temporal	Inferior Temporal Gyrus
26764	aparc-Desikan lh thickness isthmuscingulate	Cortical thickness	Freesurfer a2009s	Mean thickness of Cingulate Gyrus, isthmus in the left hemisphere generated by parcellation of the white surface using Desikan-Killiany parcellation	thickness of Cingulate Gyrus, isthmus (left hemisphere)	T1F_W_thisthmusCing_L	CGi	Left	Limbic	Cingulate Gyrus, isthmus
26765	aparc-Desikan lh thickness lateraloccipital	Cortical thickness	Freesurfer a2009s	Mean thickness of Lateral Occipital Cortex in the left hemisphere generated by parcellation of the white surface using Desikan-Killiany parcellation	thickness of Lateral Occipital Cortex (left hemisphere)	T1F_W_thLatoccipital_L	LOC	Left	Occipital	Lateral Occipital Cortex
26766	aparc-Desikan lh thickness lateralorbitofrontal	Cortical thickness	Freesurfer a2009s	Mean thickness of Lateral orbitofrontal cortex in the left hemisphere generated by parcellation of the white surface using Desikan-Killiany parcellation	thickness of Lateral orbitofrontal cortex (left hemisphere)	T1F_W_thLatOrbFront_L	IOFC	Left	Frontal	Lateral orbitofrontal cortex
26767	aparc-Desikan lh thickness lingual	Cortical thickness	Freesurfer a2009s	Mean thickness of Lingual Gyrus in the left hemisphere generated by parcellation of the white surface using Desikan-Killiany parcellation	thickness of Lingual Gyrus (left hemisphere)	T1F_W_thlingual_L	LG	Left	Occipital	Lingual Gyrus
26768	aparc-Desikan lh thickness medialorbitofrontal	Cortical thickness	Freesurfer a2009s	Mean thickness of Medial Orbitofrontal Cortex in the left hemisphere generated by parcellation of the white surface using Desikan-Killiany parcellation	thickness of Medorbitofrontal (left hemisphere)	T1F_W_thMedOrbFront_L	MOFC	Left	Frontal	Medial Orbitofrontal Cortex
26769	aparc-Desikan lh thickness middletemporal	Cortical thickness	Freesurfer a2009s	Mean thickness of Middle Temporal Gyrus in the left hemisphere generated by parcellation of the white surface using Desikan-Killiany parcellation	thickness of Middle Temporal Gyrus (left hemisphere)	T1F_W_thMidTemp_L	MTG	Left	Temporal	Middle Temporal Gyrus
26770	aparc-Desikan lh thickness parahippocampal	Cortical thickness	Freesurfer a2009s	Mean thickness of Parahippocampal Gyrus in the left hemisphere generated by parcellation of the white surface using Desikan-Killiany parcellation	thickness of Parahippocampal Gyrus (left hemisphere)	T1F_W_thparaHippocam_L	ParaHIP	Left	Temporal	Parahippocampal Gyrus
26771	aparc-Desikan lh thickness paracentral	Cortical thickness	Freesurfer a2009s	Mean thickness of Paracentral lobule in the left hemisphere generated by parcellation of the white surface using Desikan-Killiany parcellation	thickness of Paracentral lobule (left hemisphere)	T1F_W_thParacent_L	ParaCL	Left	Frontal	Paracentral lobule
26772	aparc-Desikan lh thickness parsopercularis	Cortical thickness	Freesurfer a2009s	Mean thickness of Inferior Frontal Gyrus, pars opercularis in the left hemisphere generated by parcellation of the white surface using Desikan-Killiany parcellation	thickness of Inferior Frontal Gyrus, pars opercularis (left hemisphere)	T1F_W_thParsoPercul_L	IFGop	Left	Frontal	Inferior Frontal Gyrus, pars opercularis
26773	aparc-Desikan lh thickness parsorbitalis	Cortical thickness	Freesurfer a2009s	Mean thickness of Inferior Frontal Gyrus, pars orbitalis in the left hemisphere generated by parcellation of the white surface using Desikan-Killiany parcellation	thickness of Inferior Frontal Gyrus, pars orbitalis (left hemisphere)	T1F_W_thparsorbitalis_L	IFGor	Left	Frontal	Inferior Frontal Gyrus, pars orbitalis
26774	aparc-Desikan lh thickness parstriangularis	Cortical thickness	Freesurfer a2009s	Mean thickness of Inferior Frontal Gyrus, pars triangularis in the left hemisphere generated by parcellation of the white surface using Desikan-Killiany parcellation	thickness of Inferior Frontal Gyrus, pars triangularis (left hemisphere)	T1F_W_thparstriang_L	IFGtr	Left	Frontal	Inferior Frontal Gyrus, pars triangularis
26775	aparc-Desikan lh thickness pericalcarine	Cortical thickness	Freesurfer a2009s	Mean thickness of Pericalcarine cortex in the left hemisphere generated by parcellation of the white surface using Desikan-Killiany parcellation	thickness of Pericalcarine cortex (left hemisphere)	T1F_W_thpericalcarine_L	PeriCal	Left	Occipital	Pericalcarine cortex
26776	aparc-Desikan lh thickness postcentral	Cortical thickness	Freesurfer a2009s	Mean thickness of Postcentral Gyrus in the left hemisphere generated by parcellation of the white surface using Desikan-Killiany parcellation	thickness of Postcentral Gyrus (left hemisphere)	T1F_W_thpostcentral_L	PostCG	Left	Parietal	Postcentral Gyrus
26777	aparc-Desikan lh thickness posteriorcingulate	Cortical thickness	Freesurfer a2009s	Mean thickness of Cingulate Gyrus, posterior in the left hemisphere generated by parcellation of the white surface using Desikan-Killiany parcellation	thickness of Cingulate Gyrus, posterior (left hemisphere)	T1F_W_thPostCing_L	CGp	Left	Limbic	Cingulate Gyrus, posterior
26778	aparc-Desikan lh thickness precentral	Cortical thickness	Freesurfer a2009s	Mean thickness of Precentral Gyrus in the left hemisphere generated by parcellation of the white surface using Desikan-Killiany parcellation	thickness of Precentral Gyrus (left hemisphere)	T1F_W_thprecentral_L	PreCG	Left	Frontal	Precentral Gyrus
26779	aparc-Desikan lh thickness precuneus	Cortical thickness	Freesurfer a2009s	Mean thickness of PreCuneal Cortex in the left hemisphere generated by parcellation of the white surface using Desikan-Killiany parcellation	thickness of PreCuneal Cortex (left hemisphere)	T1F_W_thprecuneus_L	PreCuC	Left	Occipital	PreCuneal Cortex
26780	aparc-Desikan lh thickness rostralanteriorcingulate	Cortical thickness	Freesurfer a2009s	Mean thickness of Cingulate Gyrus, rostral anterior in the left hemisphere generated by parcellation of the white surface using Desikan-Killiany parcellation	thickness of rostralAntcingulate (left hemisphere)	T1F_W_thRostAntCing_L	CGra	Left	Limbic	Cingulate Gyrus, rostral anterior
26781	aparc-Desikan lh thickness rostralmiddlefrontal	Cortical thickness	Freesurfer a2009s	Mean thickness of Frontal Medial Cortex, rostral in the left hemisphere generated by parcellation of the white surface using Desikan-Killiany parcellation	thickness of Frontal Medial Cortex, rostral (left hemisphere)	T1F_W_thRostMidfront_L	FMCr	Left	Frontal	Frontal Medial Cortex, rostral
26782	aparc-Desikan lh thickness superiorfrontal	Cortical thickness	Freesurfer a2009s	Mean thickness of Superior Frontal Gyrus in the left hemisphere generated by parcellation of the white surface using Desikan-Killiany parcellation	thickness of Superior Frontal Gyrus (left hemisphere)	T1F_W_thSupfront_L	SFG	Left	Frontal	Superior Frontal Gyrus
26783	aparc-Desikan lh thickness superiorparietal	Cortical thickness	Freesurfer a2009s	Mean thickness of Superior Parietal Lobule in the left hemisphere generated by parcellation of the white surface using Desikan-Killiany parcellation	thickness of Superior Parietal Lobule (left hemisphere)	T1F_W_thSupPar_L	SPL	Left	Parietal	Superior Parietal Lobule
26784	aparc-Desikan lh thickness superiortemporal	Cortical thickness	Freesurfer a2009s	Mean thickness of Superior Temporal Gyrus in the left hemisphere generated by parcellation of the white surface using Desikan-Killiany parcellation	thickness of Superior Temporal Gyrus (left hemisphere)	T1F_W_thSupTemp_L	STG	Left	Temporal	Superior Temporal Gyrus
26785	aparc-Desikan lh thickness supramarginal	Cortical thickness	Freesurfer a2009s	Mean thickness of Supramarginal Gyrus in the left hemisphere generated by parcellation of the white surface using Desikan-Killiany parcellation	thickness of Supramarginal Gyrus (left hemisphere)	T1F_W_thsupramarginal_L	SMG	Left	Parietal	Supramarginal Gyrus
26786	aparc-Desikan lh thickness frontalpole	Cortical thickness	Freesurfer a2009s	Mean thickness of Frontal Pole in the left hemisphere generated by parcellation of the white surface using Desikan-Killiany parcellation	thickness of Frontal Pole (left hemisphere)	T1F_W_thfrontpole_L	FP	Left	Frontal	Frontal Pole
26787	aparc-Desikan lh thickness transversetemporal	Cortical thickness	Freesurfer a2009s	Mean thickness of Transverse temporal gyrus in the left hemisphere generated by parcellation of the white surface using Desikan-Killiany parcellation	thickness of Transverse temporal gyrus (left hemisphere)	T1F_W_thTransvTemp_L	TTG	Left	Temporal	Transverse temporal gyrus
26788	aparc-Desikan lh thickness insula	Cortical thickness	Freesurfer a2009s	Mean thickness of Insular Cortex in the left hemisphere generated by parcellation of the white surface using Desikan-Killiany parcellation	thickness of Insular Cortex (left hemisphere)	T1F_W_thinsula_L	InC	Left	Insular	Insular Cortex
26856	aparc-Desikan rh thickness GlobalMeanThickness	Global thickness	Freesurfer a2009s	Mean thickness of GlobalMeanMean thickness in the right hemisphere generated by parcellation of the white surface using Desikan-Killiany parcellation	thickness of Global thickness (right hemisphere)	T1F_W_thGlobal_R	NA	Right	NA	NA
26857	aparc-Desikan rh thickness bankssts	Cortical thickness	Freesurfer a2009s	Mean thickness of Banks superior temporal sulcus in the right hemisphere generated by parcellation of the white surface using Desikan-Killiany parcellation	thickness of Banks superior temporal sulcus (right hemisphere)	T1F_W_thbankssts_R	STSb	Right	Temporal	Banks superior temporal sulcus
26858	aparc-Desikan rh thickness caudalanteriorcingulate	Cortical thickness	Freesurfer a2009s	Mean thickness of Cingulate Gyrus, caudal anterior in the right hemisphere generated by parcellation of the white surface using Desikan-Killiany parcellation	thickness of caudalAntcingulate (right hemisphere)	T1F_W_thCaudAntCing_R	CGca	Right	Limbic	Cingulate Gyrus, caudal anterior
26859	aparc-Desikan rh thickness caudalmiddlefrontal	Cortical thickness	Freesurfer a2009s	Mean thickness of Frontal Medial Cortex, caudal in the right hemisphere generated by parcellation of the white surface using Desikan-Killiany parcellation	thickness of Frontal Medial Cortex, caudal (right hemisphere)	T1F_W_thCaudMidfront_R	FMCc	Right	Frontal	Frontal Medial Cortex, caudal
26860	aparc-Desikan rh thickness cuneus	Cortical thickness	Freesurfer a2009s	Mean thickness of Cuneal Cortex in the right hemisphere generated by parcellation of the white surface using Desikan-Killiany parcellation	thickness of Cuneal Cortex (right hemisphere)	T1F_W_thcuneus_R	CuC	Right	Occipital	Cuneal Cortex
26861	aparc-Desikan rh thickness entorhinal	Cortical thickness	Freesurfer a2009s	Mean thickness of Entorhinal cortex in the right hemisphere generated by parcellation of the white surface using Desikan-Killiany parcellation	thickness of Entorhinal cortex (right hemisphere)	T1F_W_thentorhinal_R	EnC	Right	Temporal	Entorhinal cortex
26862	aparc-Desikan rh thickness fusiform	Cortical thickness	Freesurfer a2009s	Mean thickness of Fusiform Gyrus in the right hemisphere generated by parcellation of the white surface using Desikan-Killiany parcellation	thickness of Fusiform Gyrus (right hemisphere)	T1F_W_thfusiform_R	FusG	Right	Occipital	Fusiform Gyrus
26863	aparc-Desikan rh thickness inferiorparietal	Cortical thickness	Freesurfer a2009s	Mean thickness of Inferior Parietal Lobule in the right hemisphere generated by parcellation of the white surface using Desikan-Killiany parcellation	thickness of Inferior Parietal Lobule (right hemisphere)	T1F_W_thInfPar_R	IPL	Right	Parietal	Inferior Parietal Lobule
26864	aparc-Desikan rh thickness inferiortemporal	Cortical thickness	Freesurfer a2009s	Mean thickness of Inferior Temporal Gyrus in the right hemisphere generated by parcellation of the white surface using Desikan-Killiany parcellation	thickness of Inferior Temporal Gyrus (right hemisphere)	T1F_W_thInfTemp_R	ITG	Right	Temporal	Inferior Temporal Gyrus
26865	aparc-Desikan rh thickness isthmuscingulate	Cortical thickness	Freesurfer a2009s	Mean thickness of Cingulate Gyrus, isthmus in the right hemisphere generated by parcellation of the white surface using Desikan-Killiany parcellation	thickness of Cingulate Gyrus, isthmus (right hemisphere)	T1F_W_thisthmusCing_R	CGi	Right	Limbic	Cingulate Gyrus, isthmus
26866	aparc-Desikan rh thickness lateraloccipital	Cortical thickness	Freesurfer a2009s	Mean thickness of Lateral Occipital Cortex in the right hemisphere generated by parcellation of the white surface using Desikan-Killiany parcellation	thickness of Lateral Occipital Cortex (right hemisphere)	T1F_W_thLatoccipital_R	LOC	Right	Occipital	Lateral Occipital Cortex
26867	aparc-Desikan rh thickness lateralorbitofrontal	Cortical thickness	Freesurfer a2009s	Mean thickness of Lateral orbitofrontal cortex in the right hemisphere generated by parcellation of the white surface using Desikan-Killiany parcellation	thickness of Lateral orbitofrontal cortex (right hemisphere)	T1F_W_thLatOrbFront_R	IOFC	Right	Frontal	Lateral orbitofrontal cortex
26868	aparc-Desikan rh thickness lingual	Cortical thickness	Freesurfer a2009s	Mean thickness of Lingual Gyrus in the right hemisphere generated by parcellation of the white surface using Desikan-Killiany parcellation	thickness of Lingual Gyrus (right hemisphere)	T1F_W_thlingual_R	LG	Right	Occipital	Lingual Gyrus
26869	aparc-Desikan rh thickness medialorbitofrontal	Cortical thickness	Freesurfer a2009s	Mean thickness of Medial Orbitofrontal Cortex in the right hemisphere generated by parcellation of the white surface using Desikan-Killiany parcellation	thickness of Medorbitofrontal (right hemisphere)	T1F_W_thMedOrbFront_R	MOFC	Right	Frontal	Medial Orbitofrontal Cortex
26870	aparc-Desikan rh thickness middletemporal	Cortical thickness	Freesurfer a2009s	Mean thickness of Middle Temporal Gyrus in the right hemisphere generated by parcellation of the white surface using Desikan-Killiany parcellation	thickness of Middle Temporal Gyrus (right hemisphere)	T1F_W_thMidTemp_R	MTG	Right	Temporal	Middle Temporal Gyrus
26871	aparc-Desikan rh thickness parahippocampal	Cortical thickness	Freesurfer a2009s	Mean thickness of Parahippocampal Gyrus in the right hemisphere generated by parcellation of the white surface using Desikan-Killiany parcellation	thickness of Parahippocampal Gyrus (right hemisphere)	T1F_W_thparaHippocam_R	ParaHIP	Right	Temporal	Parahippocampal Gyrus
26872	aparc-Desikan rh thickness paracentral	Cortical thickness	Freesurfer a2009s	Mean thickness of Paracentral lobule in the right hemisphere generated by parcellation of the white surface using Desikan-Killiany parcellation	thickness of Paracentral lobule (right hemisphere)	T1F_W_thParacent_R	ParaCL	Right	Frontal	Paracentral lobule
26873	aparc-Desikan rh thickness parsopercularis	Cortical thickness	Freesurfer a2009s	Mean thickness of Inferior Frontal Gyrus, pars opercularis in the right hemisphere generated by parcellation of the white surface using Desikan-Killiany parcellation	thickness of Inferior Frontal Gyrus, pars opercularis (right hemisphere)	T1F_W_thParsoPercul_R	IFGop	Right	Frontal	Inferior Frontal Gyrus, pars opercularis
26874	aparc-Desikan rh thickness parsorbitalis	Cortical thickness	Freesurfer a2009s	Mean thickness of Inferior Frontal Gyrus, pars orbitalis in the right hemisphere generated by parcellation of the white surface using Desikan-Killiany parcellation	thickness of Inferior Frontal Gyrus, pars orbitalis (right hemisphere)	T1F_W_thparsorbitalis_R	IFGor	Right	Frontal	Inferior Frontal Gyrus, pars orbitalis
26875	aparc-Desikan rh thickness parstriangularis	Cortical thickness	Freesurfer a2009s	Mean thickness of Inferior Frontal Gyrus, pars triangularis in the right hemisphere generated by parcellation of the white surface using Desikan-Killiany parcellation	thickness of Inferior Frontal Gyrus, pars triangularis (right hemisphere)	T1F_W_thparstriang_R	IFGtr	Right	Frontal	Inferior Frontal Gyrus, pars triangularis
26876	aparc-Desikan rh thickness pericalcarine	Cortical thickness	Freesurfer a2009s	Mean thickness of Pericalcarine cortex in the right hemisphere generated by parcellation of the white surface using Desikan-Killiany parcellation	thickness of Pericalcarine cortex (right hemisphere)	T1F_W_thpericalcarine_R	PeriCal	Right	Occipital	Pericalcarine cortex
26877	aparc-Desikan rh thickness postcentral	Cortical thickness	Freesurfer a2009s	Mean thickness of Postcentral Gyrus in the right hemisphere generated by parcellation of the white surface using Desikan-Killiany parcellation	thickness of Postcentral Gyrus (right hemisphere)	T1F_W_thpostcentral_R	PostCG	Right	Parietal	Postcentral Gyrus
26878	aparc-Desikan rh thickness posteriorcingulate	Cortical thickness	Freesurfer a2009s	Mean thickness of Cingulate Gyrus, posterior in the right hemisphere generated by parcellation of the white surface using Desikan-Killiany parcellation	thickness of Cingulate Gyrus, posterior (right hemisphere)	T1F_W_thPostCing_R	CGp	Right	Limbic	Cingulate Gyrus, posterior
26879	aparc-Desikan rh thickness precentral	Cortical thickness	Freesurfer a2009s	Mean thickness of Precentral Gyrus in the right hemisphere generated by parcellation of the white surface using Desikan-Killiany parcellation	thickness of Precentral Gyrus (right hemisphere)	T1F_W_thprecentral_R	PreCG	Right	Frontal	Precentral Gyrus
26880	aparc-Desikan rh thickness precuneus	Cortical thickness	Freesurfer a2009s	Mean thickness of PreCuneal Cortex in the right hemisphere generated by parcellation of the white surface using Desikan-Killiany parcellation	thickness of PreCuneal Cortex (right hemisphere)	T1F_W_thprecuneus_R	PreCuC	Right	Occipital	PreCuneal Cortex
26881	aparc-Desikan rh thickness rostralanteriorcingulate	Cortical thickness	Freesurfer a2009s	Mean thickness of Cingulate Gyrus, rostral anterior in the right hemisphere generated by parcellation of the white surface using Desikan-Killiany parcellation	thickness of rostralAntcingulate (right hemisphere)	T1F_W_thRostAntCing_R	CGra	Right	Limbic	Cingulate Gyrus, rostral anterior
26882	aparc-Desikan rh thickness rostralmiddlefrontal	Cortical thickness	Freesurfer a2009s	Mean thickness of Frontal Medial Cortex, rostral in the right hemisphere generated by parcellation of the white surface using Desikan-Killiany parcellation	thickness of Frontal Medial Cortex, rostral (right hemisphere)	T1F_W_thRostMidfront_R	FMCr	Right	Frontal	Frontal Medial Cortex, rostral
26883	aparc-Desikan rh thickness superiorfrontal	Cortical thickness	Freesurfer a2009s	Mean thickness of Superior Frontal Gyrus in the right hemisphere generated by parcellation of the white surface using Desikan-Killiany parcellation	thickness of Superior Frontal Gyrus (right hemisphere)	T1F_W_thSupfront_R	SFG	Right	Frontal	Superior Frontal Gyrus
26884	aparc-Desikan rh thickness superiorparietal	Cortical thickness	Freesurfer a2009s	Mean thickness of Superior Parietal Lobule in the right hemisphere generated by parcellation of the white surface using Desikan-Killiany parcellation	thickness of Superior Parietal Lobule (right hemisphere)	T1F_W_thSupPar_R	SPL	Right	Parietal	Superior Parietal Lobule
26885	aparc-Desikan rh thickness superiortemporal	Cortical thickness	Freesurfer a2009s	Mean thickness of Superior Temporal Gyrus in the right hemisphere generated by parcellation of the white surface using Desikan-Killiany parcellation	thickness of Superior Temporal Gyrus (right hemisphere)	T1F_W_thSupTemp_R	STG	Right	Temporal	Superior Temporal Gyrus
26886	aparc-Desikan rh thickness supramarginal	Cortical thickness	Freesurfer a2009s	Mean thickness of Supramarginal Gyrus in the right hemisphere generated by parcellation of the white surface using Desikan-Killiany parcellation	thickness of Supramarginal Gyrus (right hemisphere)	T1F_W_thsupramarginal_R	SMG	Right	Parietal	Supramarginal Gyrus
26887	aparc-Desikan rh thickness frontalpole	Cortical thickness	Freesurfer a2009s	Mean thickness of Frontal Pole in the right hemisphere generated by parcellation of the white surface using Desikan-Killiany parcellation	thickness of Frontal Pole (right hemisphere)	T1F_W_thfrontpole_R	FP	Right	Frontal	Frontal Pole
26888	aparc-Desikan rh thickness transversetemporal	Cortical thickness	Freesurfer a2009s	Mean thickness of Transverse temporal gyrus in the right hemisphere generated by parcellation of the white surface using Desikan-Killiany parcellation	thickness of Transverse temporal gyrus (right hemisphere)	T1F_W_thTransvTemp_R	TTG	Right	Temporal	Transverse temporal gyrus
26889	aparc-Desikan rh thickness insula	Cortical thickness	Freesurfer a2009s	Mean thickness of Insular Cortex in the right hemisphere generated by parcellation of the white surface using Desikan-Killiany parcellation	thickness of Insular Cortex (right hemisphere)	T1F_W_thinsula_R	InC	Right	Insular	Insular Cortex
27073	BA-exvivo lh thickness BA1	Cortical thickness	Freesurfer BA exvivo	Mean thickness of Brodmann Area 1 in the left hemisphere generated by parcellation of the white surface using BA_exvivo parcellation	thickness of Brodmann Area 1 (left hemisphere)	T1F_BAex_thBA1_L	BA1	Left	Parietal	Brodmann Area 1
27074	BA-exvivo lh thickness BA2	Cortical thickness	Freesurfer BA exvivo	Mean thickness of Brodmann Area 2 in the left hemisphere generated by parcellation of the white surface using BA_exvivo parcellation	thickness of Brodmann Area 2 (left hemisphere)	T1F_BAex_thBA2_L	BA2	Left	Parietal	Brodmann Area 2
27075	BA-exvivo lh thickness BA3a	Cortical thickness	Freesurfer BA exvivo	Mean thickness of Brodmann Area 3a in the left hemisphere generated by parcellation of the white surface using BA_exvivo parcellation	thickness of Brodmann Area 3a (left hemisphere)	T1F_BAex_thBA3a_L	BA3a	Left	Parietal	Brodmann Area 3a
27076	BA-exvivo lh thickness BA3b	Cortical thickness	Freesurfer BA exvivo	Mean thickness of Brodmann Area 3b in the left hemisphere generated by parcellation of the white surface using BA_exvivo parcellation	thickness of Brodmann Area 3b (left hemisphere)	T1F_BAex_thBA3b_L	BA3b	Left	Parietal	Brodmann Area 3b
27077	BA-exvivo lh thickness BA4a	Cortical thickness	Freesurfer BA exvivo	Mean thickness of Brodmann Area 4a in the left hemisphere generated by parcellation of the white surface using BA_exvivo parcellation	thickness of Brodmann Area 4a (left hemisphere)	T1F_BAex_thBA4a_L	BA4a	Left	Frontal	Brodmann Area 4a
27078	BA-exvivo lh thickness BA4p	Cortical thickness	Freesurfer BA exvivo	Mean thickness of Brodmann Area 4p in the left hemisphere generated by parcellation of the white surface using BA_exvivo parcellation	thickness of Brodmann Area 4p (left hemisphere)	T1F_BAex_thBA4p_L	BA4p	Left	Frontal	Brodmann Area 4p
27079	BA-exvivo lh thickness BA6	Cortical thickness	Freesurfer BA exvivo	Mean thickness of Brodmann Area 6 in the left hemisphere generated by parcellation of the white surface using BA_exvivo parcellation	thickness of Brodmann Area 6 (left hemisphere)	T1F_BAex_thBA6_L	BA6	Left	Frontal	Brodmann Area 6
27080	BA-exvivo lh thickness BA44	Cortical thickness	Freesurfer BA exvivo	Mean thickness of Brodmann Area 44 in the left hemisphere generated by parcellation of the white surface using BA_exvivo parcellation	thickness of Brodmann Area 44 (left hemisphere)	T1F_BAex_thBA44_L	BA44	Left	Frontal	Brodmann Area 44
27081	BA-exvivo lh thickness BA45	Cortical thickness	Freesurfer BA exvivo	Mean thickness of Brodmann Area 45 in the left hemisphere generated by parcellation of the white surface using BA_exvivo parcellation	thickness of Brodmann Area 45 (left hemisphere)	T1F_BAex_thBA45_L	BA45	Left	Frontal	Brodmann Area 45
27082	BA-exvivo lh thickness V1	Cortical thickness	Freesurfer BA exvivo	Mean thickness of Brodmann Area V1 in the left hemisphere generated by parcellation of the white surface using BA_exvivo parcellation	thickness of Brodmann Area V1 (left hemisphere)	T1F_BAex_thV1_L	BA17	Left	Occipital	Brodmann Area V1
27083	BA-exvivo lh thickness V2	Cortical thickness	Freesurfer BA exvivo	Mean thickness of Brodmann Area V2 in the left hemisphere generated by parcellation of the white surface using BA_exvivo parcellation	thickness of Brodmann Area V2 (left hemisphere)	T1F_BAex_thV2_L	BA18	Left	Occipital	Brodmann Area V2
27084	BA-exvivo lh thickness MT	Cortical thickness	Freesurfer BA exvivo	Mean thickness of Brodmann Area V5 in the left hemisphere generated by parcellation of the white surface using BA_exvivo parcellation	thickness of Brodmann Area V5 (left hemisphere)	T1F_BAex_thMT_L	BAV5	Left	Occipital	Brodmann Area V5
27085	BA-exvivo lh thickness perirhinal	Cortical thickness	Freesurfer BA exvivo	Mean thickness of Perirhinal cortex in the left hemisphere generated by parcellation of the white surface using BA_exvivo parcellation	thickness of Perirhinal cortex (left hemisphere)	T1F_BAex_thperirhinal_L	PnC	Left	Temporal	Perirhinal cortex
27086	BA-exvivo lh thickness entorhinal	Cortical thickness	Freesurfer BA exvivo	Mean thickness of Entorhinal cortex in the left hemisphere generated by parcellation of the white surface using BA_exvivo parcellation	thickness of Entorhinal cortex (left hemisphere)	T1F_BAex_thentorhinal_L	EnC	Left	Temporal	Entorhinal cortex
27115	BA-exvivo rh thickness BA1	Cortical thickness	Freesurfer BA exvivo	Mean thickness of Brodmann Area 1 in the right hemisphere generated by parcellation of the white surface using BA_exvivo parcellation	thickness of Brodmann Area 1 (right hemisphere)	T1F_BAex_thBA1_R	BA1	Right	Parietal	Brodmann Area 1
27116	BA-exvivo rh thickness BA2	Cortical thickness	Freesurfer BA exvivo	Mean thickness of Brodmann Area 2 in the right hemisphere generated by parcellation of the white surface using BA_exvivo parcellation	thickness of Brodmann Area 2 (right hemisphere)	T1F_BAex_thBA2_R	BA2	Right	Parietal	Brodmann Area 2
27117	BA-exvivo rh thickness BA3a	Cortical thickness	Freesurfer BA exvivo	Mean thickness of Brodmann Area 3a in the right hemisphere generated by parcellation of the white surface using BA_exvivo parcellation	thickness of Brodmann Area 3a (right hemisphere)	T1F_BAex_thBA3a_R	BA3a	Right	Parietal	Brodmann Area 3a
27118	BA-exvivo rh thickness BA3b	Cortical thickness	Freesurfer BA exvivo	Mean thickness of Brodmann Area 3b in the right hemisphere generated by parcellation of the white surface using BA_exvivo parcellation	thickness of Brodmann Area 3b (right hemisphere)	T1F_BAex_thBA3b_R	BA3b	Right	Parietal	Brodmann Area 3b
27119	BA-exvivo rh thickness BA4a	Cortical thickness	Freesurfer BA exvivo	Mean thickness of Brodmann Area 4a in the right hemisphere generated by parcellation of the white surface using BA_exvivo parcellation	thickness of Brodmann Area 4a (right hemisphere)	T1F_BAex_thBA4a_R	BA4a	Right	Frontal	Brodmann Area 4a
27120	BA-exvivo rh thickness BA4p	Cortical thickness	Freesurfer BA exvivo	Mean thickness of Brodmann Area 4p in the right hemisphere generated by parcellation of the white surface using BA_exvivo parcellation	thickness of Brodmann Area 4p (right hemisphere)	T1F_BAex_thBA4p_R	BA4p	Right	Frontal	Brodmann Area 4p
27121	BA-exvivo rh thickness BA6	Cortical thickness	Freesurfer BA exvivo	Mean thickness of Brodmann Area 6 in the right hemisphere generated by parcellation of the white surface using BA_exvivo parcellation	thickness of Brodmann Area 6 (right hemisphere)	T1F_BAex_thBA6_R	BA6	Right	Frontal	Brodmann Area 6
27122	BA-exvivo rh thickness BA44	Cortical thickness	Freesurfer BA exvivo	Mean thickness of Brodmann Area 44 in the right hemisphere generated by parcellation of the white surface using BA_exvivo parcellation	thickness of Brodmann Area 44 (right hemisphere)	T1F_BAex_thBA44_R	BA44	Right	Frontal	Brodmann Area 44
27123	BA-exvivo rh thickness BA45	Cortical thickness	Freesurfer BA exvivo	Mean thickness of Brodmann Area 45 in the right hemisphere generated by parcellation of the white surface using BA_exvivo parcellation	thickness of Brodmann Area 45 (right hemisphere)	T1F_BAex_thBA45_R	BA45	Right	Frontal	Brodmann Area 45
27124	BA-exvivo rh thickness V1	Cortical thickness	Freesurfer BA exvivo	Mean thickness of Brodmann Area V1 in the right hemisphere generated by parcellation of the white surface using BA_exvivo parcellation	thickness of Brodmann Area V1 (right hemisphere)	T1F_BAex_thV1_R	BA17	Right	Occipital	Brodmann Area V1
27125	BA-exvivo rh thickness V2	Cortical thickness	Freesurfer BA exvivo	Mean thickness of Brodmann Area V2 in the right hemisphere generated by parcellation of the white surface using BA_exvivo parcellation	thickness of Brodmann Area V2 (right hemisphere)	T1F_BAex_thV2_R	BA18	Right	Occipital	Brodmann Area V2
27126	BA-exvivo rh thickness MT	Cortical thickness	Freesurfer BA exvivo	Mean thickness of Brodmann Area V5 in the right hemisphere generated by parcellation of the white surface using BA_exvivo parcellation	thickness of Brodmann Area V5 (right hemisphere)	T1F_BAex_thMT_R	BAV5	Right	Occipital	Brodmann Area V5
27127	BA-exvivo rh thickness perirhinal	Cortical thickness	Freesurfer BA exvivo	Mean thickness of Perirhinal cortex in the right hemisphere generated by parcellation of the white surface using BA_exvivo parcellation	thickness of Perirhinal cortex (right hemisphere)	T1F_BAex_thperirhinal_R	PnC	Right	Temporal	Perirhinal cortex
27128	BA-exvivo rh thickness entorhinal	Cortical thickness	Freesurfer BA exvivo	Mean thickness of Entorhinal cortex in the right hemisphere generated by parcellation of the white surface using BA_exvivo parcellation	thickness of Entorhinal cortex (right hemisphere)	T1F_BAex_thentorhinal_R	EnC	Right	Temporal	Entorhinal cortex
27174	aparc-DKTatlas lh thickness caudalanteriorcingulate	Cortical thickness	Freesurfer DKT	Mean thickness of Cingulate Gyrus, caudal anterior in the left hemisphere generated by parcellation of the white surface using DKT parcellation	thickness of caudalAntcingulate (left hemisphere)	T1F_DKT_thCaudAntCing_L	CGca	Left	Limbic	Cingulate Gyrus, caudal anterior
27175	aparc-DKTatlas lh thickness caudalmiddlefrontal	Cortical thickness	Freesurfer DKT	Mean thickness of Frontal Medial Cortex, caudal in the left hemisphere generated by parcellation of the white surface using DKT parcellation	thickness of Frontal Medial Cortex, caudal (left hemisphere)	T1F_DKT_thCaudMidfront_L	FMCc	Left	Frontal	Frontal Medial Cortex, caudal
27176	aparc-DKTatlas lh thickness cuneus	Cortical thickness	Freesurfer DKT	Mean thickness of Cuneal Cortex in the left hemisphere generated by parcellation of the white surface using DKT parcellation	thickness of Cuneal Cortex (left hemisphere)	T1F_DKT_thcuneus_L	CuC	Left	Occipital	Cuneal Cortex
27177	aparc-DKTatlas lh thickness entorhinal	Cortical thickness	Freesurfer DKT	Mean thickness of Entorhinal cortex in the left hemisphere generated by parcellation of the white surface using DKT parcellation	thickness of Entorhinal cortex (left hemisphere)	T1F_DKT_thentorhinal_L	EnC	Left	Temporal	Entorhinal cortex
27178	aparc-DKTatlas lh thickness fusiform	Cortical thickness	Freesurfer DKT	Mean thickness of Fusiform Gyrus in the left hemisphere generated by parcellation of the white surface using DKT parcellation	thickness of Fusiform Gyrus (left hemisphere)	T1F_DKT_thfusiform_L	FusG	Left	Occipital	Fusiform Gyrus
27179	aparc-DKTatlas lh thickness inferiorparietal	Cortical thickness	Freesurfer DKT	Mean thickness of Inferior Parietal Lobule in the left hemisphere generated by parcellation of the white surface using DKT parcellation	thickness of Inferior Parietal Lobule (left hemisphere)	T1F_DKT_thInfPar_L	IPL	Left	Parietal	Inferior Parietal Lobule
27180	aparc-DKTatlas lh thickness inferiortemporal	Cortical thickness	Freesurfer DKT	Mean thickness of Inferior Temporal Gyrus in the left hemisphere generated by parcellation of the white surface using DKT parcellation	thickness of Inferior Temporal Gyrus (left hemisphere)	T1F_DKT_thInfTemp_L	ITG	Left	Temporal	Inferior Temporal Gyrus
27181	aparc-DKTatlas lh thickness isthmuscingulate	Cortical thickness	Freesurfer DKT	Mean thickness of Cingulate Gyrus, isthmus in the left hemisphere generated by parcellation of the white surface using DKT parcellation	thickness of Cingulate Gyrus, isthmus (left hemisphere)	T1F_DKT_thisthmusCing_L	CGi	Left	Limbic	Cingulate Gyrus, isthmus
27182	aparc-DKTatlas lh thickness lateraloccipital	Cortical thickness	Freesurfer DKT	Mean thickness of Lateral Occipital Cortex in the left hemisphere generated by parcellation of the white surface using DKT parcellation	thickness of Lateral Occipital Cortex (left hemisphere)	T1F_DKT_thLatoccipital_L	LOC	Left	Occipital	Lateral Occipital Cortex
27183	aparc-DKTatlas lh thickness lateralorbitofrontal	Cortical thickness	Freesurfer DKT	Mean thickness of Lateral orbitofrontal cortex in the left hemisphere generated by parcellation of the white surface using DKT parcellation	thickness of Lateral orbitofrontal cortex (left hemisphere)	T1F_DKT_thLatOrbFront_L	IOFC	Left	Frontal	Lateral orbitofrontal cortex
27184	aparc-DKTatlas lh thickness lingual	Cortical thickness	Freesurfer DKT	Mean thickness of Lingual Gyrus in the left hemisphere generated by parcellation of the white surface using DKT parcellation	thickness of Lingual Gyrus (left hemisphere)	T1F_DKT_thlingual_L	LG	Left	Occipital	Lingual Gyrus
27185	aparc-DKTatlas lh thickness medialorbitofrontal	Cortical thickness	Freesurfer DKT	Mean thickness of Medial Orbitofrontal Cortex in the left hemisphere generated by parcellation of the white surface using DKT parcellation	thickness of Medorbitofrontal (left hemisphere)	T1F_DKT_thMedOrbFront_L	MOFC	Left	Frontal	Medial Orbitofrontal Cortex
27186	aparc-DKTatlas lh thickness middletemporal	Cortical thickness	Freesurfer DKT	Mean thickness of Middle Temporal Gyrus in the left hemisphere generated by parcellation of the white surface using DKT parcellation	thickness of Middle Temporal Gyrus (left hemisphere)	T1F_DKT_thMidTemp_L	MTG	Left	Temporal	Middle Temporal Gyrus
27187	aparc-DKTatlas lh thickness parahippocampal	Cortical thickness	Freesurfer DKT	Mean thickness of Parahippocampal Gyrus in the left hemisphere generated by parcellation of the white surface using DKT parcellation	thickness of Parahippocampal Gyrus (left hemisphere)	T1F_DKT_thparaHippocam_L	ParaHIP	Left	Temporal	Parahippocampal Gyrus
27188	aparc-DKTatlas lh thickness paracentral	Cortical thickness	Freesurfer DKT	Mean thickness of Paracentral lobule in the left hemisphere generated by parcellation of the white surface using DKT parcellation	thickness of Paracentral lobule (left hemisphere)	T1F_DKT_thParacent_L	ParaCL	Left	Frontal	Paracentral lobule
27189	aparc-DKTatlas lh thickness parsopercularis	Cortical thickness	Freesurfer DKT	Mean thickness of Inferior Frontal Gyrus, pars opercularis in the left hemisphere generated by parcellation of the white surface using DKT parcellation	thickness of Inferior Frontal Gyrus, pars opercularis (left hemisphere)	T1F_DKT_thParsoPercul_L	IFGop	Left	Frontal	Inferior Frontal Gyrus, pars opercularis
27190	aparc-DKTatlas lh thickness parsorbitalis	Cortical thickness	Freesurfer DKT	Mean thickness of Inferior Frontal Gyrus, pars orbitalis in the left hemisphere generated by parcellation of the white surface using DKT parcellation	thickness of Inferior Frontal Gyrus, pars orbitalis (left hemisphere)	T1F_DKT_thparsorbitalis_L	IFGor	Left	Frontal	Inferior Frontal Gyrus, pars orbitalis
27191	aparc-DKTatlas lh thickness parstriangularis	Cortical thickness	Freesurfer DKT	Mean thickness of Inferior Frontal Gyrus, pars triangularis in the left hemisphere generated by parcellation of the white surface using DKT parcellation	thickness of Inferior Frontal Gyrus, pars triangularis (left hemisphere)	T1F_DKT_thparstriang_L	IFGtr	Left	Frontal	Inferior Frontal Gyrus, pars triangularis
27192	aparc-DKTatlas lh thickness pericalcarine	Cortical thickness	Freesurfer DKT	Mean thickness of Pericalcarine cortex in the left hemisphere generated by parcellation of the white surface using DKT parcellation	thickness of Pericalcarine cortex (left hemisphere)	T1F_DKT_thpericalcarine_L	PeriCal	Left	Occipital	Pericalcarine cortex
27193	aparc-DKTatlas lh thickness postcentral	Cortical thickness	Freesurfer DKT	Mean thickness of Postcentral Gyrus in the left hemisphere generated by parcellation of the white surface using DKT parcellation	thickness of Postcentral Gyrus (left hemisphere)	T1F_DKT_thpostcentral_L	PostCG	Left	Parietal	Postcentral Gyrus
27194	aparc-DKTatlas lh thickness posteriorcingulate	Cortical thickness	Freesurfer DKT	Mean thickness of Cingulate Gyrus, posterior in the left hemisphere generated by parcellation of the white surface using DKT parcellation	thickness of Cingulate Gyrus, posterior (left hemisphere)	T1F_DKT_thPostCing_L	CGp	Left	Limbic	Cingulate Gyrus, posterior
27195	aparc-DKTatlas lh thickness precentral	Cortical thickness	Freesurfer DKT	Mean thickness of Precentral Gyrus in the left hemisphere generated by parcellation of the white surface using DKT parcellation	thickness of Precentral Gyrus (left hemisphere)	T1F_DKT_thprecentral_L	PreCG	Left	Frontal	Precentral Gyrus
27196	aparc-DKTatlas lh thickness precuneus	Cortical thickness	Freesurfer DKT	Mean thickness of PreCuneal Cortex in the left hemisphere generated by parcellation of the white surface using DKT parcellation	thickness of PreCuneal Cortex (left hemisphere)	T1F_DKT_thprecuneus_L	PreCuC	Left	Occipital	PreCuneal Cortex
27197	aparc-DKTatlas lh thickness rostralanteriorcingulate	Cortical thickness	Freesurfer DKT	Mean thickness of Cingulate Gyrus, rostral anterior in the left hemisphere generated by parcellation of the white surface using DKT parcellation	thickness of rostralAntcingulate (left hemisphere)	T1F_DKT_thRostAntCing_L	CGra	Left	Limbic	Cingulate Gyrus, rostral anterior
27198	aparc-DKTatlas lh thickness rostralmiddlefrontal	Cortical thickness	Freesurfer DKT	Mean thickness of Frontal Medial Cortex, rostral in the left hemisphere generated by parcellation of the white surface using DKT parcellation	thickness of Frontal Medial Cortex, rostral (left hemisphere)	T1F_DKT_thRostMidfront_L	FMCr	Left	Frontal	Frontal Medial Cortex, rostral
27199	aparc-DKTatlas lh thickness superiorfrontal	Cortical thickness	Freesurfer DKT	Mean thickness of Superior Frontal Gyrus in the left hemisphere generated by parcellation of the white surface using DKT parcellation	thickness of Superior Frontal Gyrus (left hemisphere)	T1F_DKT_thSupfront_L	SFG	Left	Frontal	Superior Frontal Gyrus
27200	aparc-DKTatlas lh thickness superiorparietal	Cortical thickness	Freesurfer DKT	Mean thickness of Superior Parietal Lobule in the left hemisphere generated by parcellation of the white surface using DKT parcellation	thickness of Superior Parietal Lobule (left hemisphere)	T1F_DKT_thSupPar_L	SPL	Left	Parietal	Superior Parietal Lobule
27201	aparc-DKTatlas lh thickness superiortemporal	Cortical thickness	Freesurfer DKT	Mean thickness of Superior Temporal Gyrus in the left hemisphere generated by parcellation of the white surface using DKT parcellation	thickness of Superior Temporal Gyrus (left hemisphere)	T1F_DKT_thSupTemp_L	STG	Left	Temporal	Superior Temporal Gyrus
27202	aparc-DKTatlas lh thickness supramarginal	Cortical thickness	Freesurfer DKT	Mean thickness of Supramarginal Gyrus in the left hemisphere generated by parcellation of the white surface using DKT parcellation	thickness of Supramarginal Gyrus (left hemisphere)	T1F_DKT_thsupramarginal_L	SMG	Left	Parietal	Supramarginal Gyrus
27203	aparc-DKTatlas lh thickness transversetemporal	Cortical thickness	Freesurfer DKT	Mean thickness of Transverse temporal gyrus in the left hemisphere generated by parcellation of the white surface using DKT parcellation	thickness of Transverse temporal gyrus (left hemisphere)	T1F_DKT_thTransvTemp_L	TTG	Left	Temporal	Transverse temporal gyrus
27204	aparc-DKTatlas lh thickness insula	Cortical thickness	Freesurfer DKT	Mean thickness of Insular Cortex in the left hemisphere generated by parcellation of the white surface using DKT parcellation	thickness of Insular Cortex (left hemisphere)	T1F_DKT_thinsula_L	InC	Left	Insular	Insular Cortex
27267	aparc-DKTatlas rh thickness caudalanteriorcingulate	Cortical thickness	Freesurfer DKT	Mean thickness of Cingulate Gyrus, caudal anterior in the right hemisphere generated by parcellation of the white surface using DKT parcellation	thickness of caudalAntcingulate (right hemisphere)	T1F_DKT_thCaudAntCing_R	CGca	Right	Limbic	Cingulate Gyrus, caudal anterior
27268	aparc-DKTatlas rh thickness caudalmiddlefrontal	Cortical thickness	Freesurfer DKT	Mean thickness of Frontal Medial Cortex, caudal in the right hemisphere generated by parcellation of the white surface using DKT parcellation	thickness of Frontal Medial Cortex, caudal (right hemisphere)	T1F_DKT_thCaudMidfront_R	FMCc	Right	Frontal	Frontal Medial Cortex, caudal
27269	aparc-DKTatlas rh thickness cuneus	Cortical thickness	Freesurfer DKT	Mean thickness of Cuneal Cortex in the right hemisphere generated by parcellation of the white surface using DKT parcellation	thickness of Cuneal Cortex (right hemisphere)	T1F_DKT_thcuneus_R	CuC	Right	Occipital	Cuneal Cortex
27270	aparc-DKTatlas rh thickness entorhinal	Cortical thickness	Freesurfer DKT	Mean thickness of Entorhinal cortex in the right hemisphere generated by parcellation of the white surface using DKT parcellation	thickness of Entorhinal cortex (right hemisphere)	T1F_DKT_thentorhinal_R	EnC	Right	Temporal	Entorhinal cortex
27271	aparc-DKTatlas rh thickness fusiform	Cortical thickness	Freesurfer DKT	Mean thickness of Fusiform Gyrus in the right hemisphere generated by parcellation of the white surface using DKT parcellation	thickness of Fusiform Gyrus (right hemisphere)	T1F_DKT_thfusiform_R	FusG	Right	Occipital	Fusiform Gyrus
27272	aparc-DKTatlas rh thickness inferiorparietal	Cortical thickness	Freesurfer DKT	Mean thickness of Inferior Parietal Lobule in the right hemisphere generated by parcellation of the white surface using DKT parcellation	thickness of Inferior Parietal Lobule (right hemisphere)	T1F_DKT_thInfPar_R	IPL	Right	Parietal	Inferior Parietal Lobule
27273	aparc-DKTatlas rh thickness inferiortemporal	Cortical thickness	Freesurfer DKT	Mean thickness of Inferior Temporal Gyrus in the right hemisphere generated by parcellation of the white surface using DKT parcellation	thickness of Inferior Temporal Gyrus (right hemisphere)	T1F_DKT_thInfTemp_R	ITG	Right	Temporal	Inferior Temporal Gyrus
27274	aparc-DKTatlas rh thickness isthmuscingulate	Cortical thickness	Freesurfer DKT	Mean thickness of Cingulate Gyrus, isthmus in the right hemisphere generated by parcellation of the white surface using DKT parcellation	thickness of Cingulate Gyrus, isthmus (right hemisphere)	T1F_DKT_thisthmusCing_R	CGi	Right	Limbic	Cingulate Gyrus, isthmus
27275	aparc-DKTatlas rh thickness lateraloccipital	Cortical thickness	Freesurfer DKT	Mean thickness of Lateral Occipital Cortex in the right hemisphere generated by parcellation of the white surface using DKT parcellation	thickness of Lateral Occipital Cortex (right hemisphere)	T1F_DKT_thLatoccipital_R	LOC	Right	Occipital	Lateral Occipital Cortex
27276	aparc-DKTatlas rh thickness lateralorbitofrontal	Cortical thickness	Freesurfer DKT	Mean thickness of Lateral orbitofrontal cortex in the right hemisphere generated by parcellation of the white surface using DKT parcellation	thickness of Lateral orbitofrontal cortex (right hemisphere)	T1F_DKT_thLatOrbFront_R	IOFC	Right	Frontal	Lateral orbitofrontal cortex
27277	aparc-DKTatlas rh thickness lingual	Cortical thickness	Freesurfer DKT	Mean thickness of Lingual Gyrus in the right hemisphere generated by parcellation of the white surface using DKT parcellation	thickness of Lingual Gyrus (right hemisphere)	T1F_DKT_thlingual_R	LG	Right	Occipital	Lingual Gyrus
27278	aparc-DKTatlas rh thickness medialorbitofrontal	Cortical thickness	Freesurfer DKT	Mean thickness of Medial Orbitofrontal Cortex in the right hemisphere generated by parcellation of the white surface using DKT parcellation	thickness of Medorbitofrontal (right hemisphere)	T1F_DKT_thMedOrbFront_R	MOFC	Right	Frontal	Medial Orbitofrontal Cortex
27279	aparc-DKTatlas rh thickness middletemporal	Cortical thickness	Freesurfer DKT	Mean thickness of Middle Temporal Gyrus in the right hemisphere generated by parcellation of the white surface using DKT parcellation	thickness of Middle Temporal Gyrus (right hemisphere)	T1F_DKT_thMidTemp_R	MTG	Right	Temporal	Middle Temporal Gyrus
27280	aparc-DKTatlas rh thickness parahippocampal	Cortical thickness	Freesurfer DKT	Mean thickness of Parahippocampal Gyrus in the right hemisphere generated by parcellation of the white surface using DKT parcellation	thickness of Parahippocampal Gyrus (right hemisphere)	T1F_DKT_thparaHippocam_R	ParaHIP	Right	Temporal	Parahippocampal Gyrus
27281	aparc-DKTatlas rh thickness paracentral	Cortical thickness	Freesurfer DKT	Mean thickness of Paracentral lobule in the right hemisphere generated by parcellation of the white surface using DKT parcellation	thickness of Paracentral lobule (right hemisphere)	T1F_DKT_thParacent_R	ParaCL	Right	Frontal	Paracentral lobule
27282	aparc-DKTatlas rh thickness parsopercularis	Cortical thickness	Freesurfer DKT	Mean thickness of Inferior Frontal Gyrus, pars opercularis in the right hemisphere generated by parcellation of the white surface using DKT parcellation	thickness of Inferior Frontal Gyrus, pars opercularis (right hemisphere)	T1F_DKT_thParsoPercul_R	IFGop	Right	Frontal	Inferior Frontal Gyrus, pars opercularis
27283	aparc-DKTatlas rh thickness parsorbitalis	Cortical thickness	Freesurfer DKT	Mean thickness of Inferior Frontal Gyrus, pars orbitalis in the right hemisphere generated by parcellation of the white surface using DKT parcellation	thickness of Inferior Frontal Gyrus, pars orbitalis (right hemisphere)	T1F_DKT_thparsorbitalis_R	IFGor	Right	Frontal	Inferior Frontal Gyrus, pars orbitalis
27284	aparc-DKTatlas rh thickness parstriangularis	Cortical thickness	Freesurfer DKT	Mean thickness of Inferior Frontal Gyrus, pars triangularis in the right hemisphere generated by parcellation of the white surface using DKT parcellation	thickness of Inferior Frontal Gyrus, pars triangularis (right hemisphere)	T1F_DKT_thparstriang_R	IFGtr	Right	Frontal	Inferior Frontal Gyrus, pars triangularis
27285	aparc-DKTatlas rh thickness pericalcarine	Cortical thickness	Freesurfer DKT	Mean thickness of Pericalcarine cortex in the right hemisphere generated by parcellation of the white surface using DKT parcellation	thickness of Pericalcarine cortex (right hemisphere)	T1F_DKT_thpericalcarine_R	PeriCal	Right	Occipital	Pericalcarine cortex
27286	aparc-DKTatlas rh thickness postcentral	Cortical thickness	Freesurfer DKT	Mean thickness of Postcentral Gyrus in the right hemisphere generated by parcellation of the white surface using DKT parcellation	thickness of Postcentral Gyrus (right hemisphere)	T1F_DKT_thpostcentral_R	PostCG	Right	Parietal	Postcentral Gyrus
27287	aparc-DKTatlas rh thickness posteriorcingulate	Cortical thickness	Freesurfer DKT	Mean thickness of Cingulate Gyrus, posterior in the right hemisphere generated by parcellation of the white surface using DKT parcellation	thickness of Cingulate Gyrus, posterior (right hemisphere)	T1F_DKT_thPostCing_R	CGp	Right	Limbic	Cingulate Gyrus, posterior
27288	aparc-DKTatlas rh thickness precentral	Cortical thickness	Freesurfer DKT	Mean thickness of Precentral Gyrus in the right hemisphere generated by parcellation of the white surface using DKT parcellation	thickness of Precentral Gyrus (right hemisphere)	T1F_DKT_thprecentral_R	PreCG	Right	Frontal	Precentral Gyrus
27289	aparc-DKTatlas rh thickness precuneus	Cortical thickness	Freesurfer DKT	Mean thickness of PreCuneal Cortex in the right hemisphere generated by parcellation of the white surface using DKT parcellation	thickness of PreCuneal Cortex (right hemisphere)	T1F_DKT_thprecuneus_R	PreCuC	Right	Occipital	PreCuneal Cortex
27290	aparc-DKTatlas rh thickness rostralanteriorcingulate	Cortical thickness	Freesurfer DKT	Mean thickness of Cingulate Gyrus, rostral anterior in the right hemisphere generated by parcellation of the white surface using DKT parcellation	thickness of rostralAntcingulate (right hemisphere)	T1F_DKT_thRostAntCing_R	CGra	Right	Limbic	Cingulate Gyrus, rostral anterior
27291	aparc-DKTatlas rh thickness rostralmiddlefrontal	Cortical thickness	Freesurfer DKT	Mean thickness of Frontal Medial Cortex, rostral in the right hemisphere generated by parcellation of the white surface using DKT parcellation	thickness of Frontal Medial Cortex, rostral (right hemisphere)	T1F_DKT_thRostMidfront_R	FMCr	Right	Frontal	Frontal Medial Cortex, rostral
27292	aparc-DKTatlas rh thickness superiorfrontal	Cortical thickness	Freesurfer DKT	Mean thickness of Superior Frontal Gyrus in the right hemisphere generated by parcellation of the white surface using DKT parcellation	thickness of Superior Frontal Gyrus (right hemisphere)	T1F_DKT_thSupfront_R	SFG	Right	Frontal	Superior Frontal Gyrus
27293	aparc-DKTatlas rh thickness superiorparietal	Cortical thickness	Freesurfer DKT	Mean thickness of Superior Parietal Lobule in the right hemisphere generated by parcellation of the white surface using DKT parcellation	thickness of Superior Parietal Lobule (right hemisphere)	T1F_DKT_thSupPar_R	SPL	Right	Parietal	Superior Parietal Lobule
27294	aparc-DKTatlas rh thickness superiortemporal	Cortical thickness	Freesurfer DKT	Mean thickness of Superior Temporal Gyrus in the right hemisphere generated by parcellation of the white surface using DKT parcellation	thickness of Superior Temporal Gyrus (right hemisphere)	T1F_DKT_thSupTemp_R	STG	Right	Temporal	Superior Temporal Gyrus
27295	aparc-DKTatlas rh thickness supramarginal	Cortical thickness	Freesurfer DKT	Mean thickness of Supramarginal Gyrus in the right hemisphere generated by parcellation of the white surface using DKT parcellation	thickness of Supramarginal Gyrus (right hemisphere)	T1F_DKT_thsupramarginal_R	SMG	Right	Parietal	Supramarginal Gyrus
27296	aparc-DKTatlas rh thickness transversetemporal	Cortical thickness	Freesurfer DKT	Mean thickness of Transverse temporal gyrus in the right hemisphere generated by parcellation of the white surface using DKT parcellation	thickness of Transverse temporal gyrus (right hemisphere)	T1F_DKT_thTransvTemp_R	TTG	Right	Temporal	Transverse temporal gyrus
27297	aparc-DKTatlas rh thickness insula	Cortical thickness	Freesurfer DKT	Mean thickness of Insular Cortex in the right hemisphere generated by parcellation of the white surface using DKT parcellation	thickness of Insular Cortex (right hemisphere)	T1F_DKT_thinsula_R	InC	Right	Insular	Insular Cortex
27403	aparc-a2009s lh thickness G+S-frontomargin	Cortical thickness	Freesurfer a2009s	Mean thickness of Frontal Medial Cortex in the left hemisphere generated by parcellation of the white surface using Destrieux (a2009s) parcellation	thickness of GSfrontomargin (left hemisphere)	T1F_a_thGSfrontomargin_L	FMC	Left	Frontal	Frontal Medial Cortex
27404	aparc-a2009s lh thickness G+S-occipital-inf	Cortical thickness	Freesurfer a2009s	Mean thickness of Inferior occipital cortex in the left hemisphere generated by parcellation of the white surface using Destrieux (a2009s) parcellation	thickness of GSoccipitalinf (left hemisphere)	T1F_a_thGSoccipitalinf_L	ICC	Left	Occipital	Inferior occipital cortex
27405	aparc-a2009s lh thickness G+S-paracentral	Cortical thickness	Freesurfer a2009s	Mean thickness of G+S-Paracentral lobule in the left hemisphere generated by parcellation of the white surface using Destrieux (a2009s) parcellation	thickness of GSparacentral (left hemisphere)	T1F_a_thGSParacent_L	ParaCL	Left	Frontal	Paracentral lobule
27406	aparc-a2009s lh thickness G+S-subcentral	Cortical thickness	Freesurfer a2009s	Mean thickness of Subcentral cortex in the left hemisphere generated by parcellation of the white surface using Destrieux (a2009s) parcellation	thickness of GSsubcentral (left hemisphere)	T1F_a_thGSsubcentral_L	SubCC	Left	Frontal	Subcentral cortex
27407	aparc-a2009s lh thickness G+S-transv-frontopol	Cortical thickness	Freesurfer a2009s	Mean thickness of Transverse frontopolar cortex in the left hemisphere generated by parcellation of the white surface using Destrieux (a2009s) parcellation	thickness of GStransvfrontopol (left hemisphere)	T1F_a_thGStransvfrontopol_L	TFC	Left	Frontal	Transverse frontopolar cortex
27408	aparc-a2009s lh thickness G+S-cingul-Ant	Cortical thickness	Freesurfer a2009s	Mean thickness of Cingulate Cortex, anterior in the left hemisphere generated by parcellation of the white surface using Destrieux (a2009s) parcellation	thickness of GScingulAnt (left hemisphere)	T1F_a_thGScingulAnt_L	CCa	Left	Limbic	Cingulate Cortex, anterior
27409	aparc-a2009s lh thickness G+S-cingul-Mid-Ant	Cortical thickness	Freesurfer a2009s	Mean thickness of Cingulate Cortex, middle anterior in the left hemisphere generated by parcellation of the white surface using Destrieux (a2009s) parcellation	thickness of GScingulMidAnt (left hemisphere)	T1F_a_thGScingulMidAnt_L	CCma	Left	Limbic	Cingulate Cortex, middle anterior
27410	aparc-a2009s lh thickness G+S-cingul-Mid-Post	Cortical thickness	Freesurfer a2009s	Mean thickness of Cingulate Cortex, middle posterior in the left hemisphere generated by parcellation of the white surface using Destrieux (a2009s) parcellation	thickness of GScingulMidPost (left hemisphere)	T1F_a_thGScingulMidPost_L	CCmp	Left	Limbic	Cingulate Cortex, middle posterior
27411	aparc-a2009s lh thickness G-cingul-Post-dorsal	Cortical thickness (Gyrus)	Freesurfer a2009s	Mean thickness of Posterior-dorsal part of the cingulate gyrus in the left hemisphere generated by parcellation of the white surface using Destrieux (a2009s) parcellation	thickness of GcingulPostdorsal (left hemisphere)	T1F_a_thGcingulPostdorsal_L	CGdp	Left	Limbic	Cingulate Gyrus, dorsal posterior
27412	aparc-a2009s lh thickness G-cingul-Post-ventral	Cortical thickness (Gyrus)	Freesurfer a2009s	Mean thickness of Posterior-ventral part of the cingulate gyrus in the left hemisphere generated by parcellation of the white surface using Destrieux (a2009s) parcellation	thickness of GcingulPostventral (left hemisphere)	T1F_a_thGcingulPostventral_L	CGvp	Left	Limbic	Cingulate Gyrus, ventral posterior
27413	aparc-a2009s lh thickness G-cuneus	Cortical thickness (Gyrus)	Freesurfer a2009s	Mean thickness of Cuneal Cortex Cortex in the left hemisphere generated by parcellation of the white surface using Destrieux (a2009s) parcellation	thickness of Gcuneus (left hemisphere)	T1F_a_thGcuneus_L	CuC	Left	Occipital	Cuneal Cortex
27414	aparc-a2009s lh thickness G-front-inf-Opercular	Cortical thickness (Gyrus)	Freesurfer a2009s	Mean thickness of Inferior Frontal Gyrus, pars opercularis in the left hemisphere generated by parcellation of the white surface using Destrieux (a2009s) parcellation	thickness of GfrontinfOpercular (left hemisphere)	T1F_a_thGfrontinfOpercular_L	IFGop	Left	Frontal	Inferior Frontal Gyrus, pars opercularis
27415	aparc-a2009s lh thickness G-front-inf-Orbital	Cortical thickness (Gyrus)	Freesurfer a2009s	Mean thickness of Inferior Frontal Gyrus, pars orbitalis in the left hemisphere generated by parcellation of the white surface using Destrieux (a2009s) parcellation	thickness of GfrontinfOrbital (left hemisphere)	T1F_a_thGfrontinfOrbital_L	IFGor	Left	Frontal	Inferior Frontal Gyrus, pars orbitalis
27416	aparc-a2009s lh thickness G-front-inf-Triangul	Cortical thickness (Gyrus)	Freesurfer a2009s	Mean thickness of Inferior Frontal Gyrus, pars triangularis in the left hemisphere generated by parcellation of the white surface using Destrieux (a2009s) parcellation	thickness of GfrontinfTriangul (left hemisphere)	T1F_a_thGfrontinfTriangul_L	IFGtr	Left	Frontal	Inferior Frontal Gyrus, pars triangularis
27417	aparc-a2009s lh thickness G-front-middle	Cortical thickness (Gyrus)	Freesurfer a2009s	Mean thickness of Middle Frontal Gyrus in the left hemisphere generated by parcellation of the white surface using Destrieux (a2009s) parcellation	thickness of Gfrontmiddle (left hemisphere)	T1F_a_thGfrontMid_L	MFG	Left	Frontal	Middle Frontal Gyrus
27418	aparc-a2009s lh thickness G-front-sup	Cortical thickness (Gyrus)	Freesurfer a2009s	Mean thickness of Superior Frontal Gyrus in the left hemisphere generated by parcellation of the white surface using Destrieux (a2009s) parcellation	thickness of Gfrontsup (left hemisphere)	T1F_a_thGfrontsup_L	SFG	Left	Frontal	Superior Frontal Gyrus
27419	aparc-a2009s lh thickness G-Ins-lg+S-cent-ins	Cortical thickness (Gyrus)	Freesurfer a2009s	Mean thickness of Insular, central sulcus in the left hemisphere generated by parcellation of the white surface using Destrieux (a2009s) parcellation	thickness of GInslgScentins (left hemisphere)	T1F_a_thGInslgScentins_L	InCS	Left	Insular	Insular, central sulcus
27420	aparc-a2009s lh thickness G-insular-short	Cortical thickness (Gyrus)	Freesurfer a2009s	Mean thickness of Insular, short gyri in the left hemisphere generated by parcellation of the white surface using Destrieux (a2009s) parcellation	thickness of Ginsularshort (left hemisphere)	T1F_a_thGinsularshort_L	InSG	Left	Insular	Insular, short gyri
27421	aparc-a2009s lh thickness G-occipital-middle	Cortical thickness (Gyrus)	Freesurfer a2009s	Mean thickness of Middle occipital gyrus in the left hemisphere generated by parcellation of the white surface using Destrieux (a2009s) parcellation	thickness of Goccipitalmiddle (left hemisphere)	T1F_a_thGoccipitalMid_L	MOG	Left	Occipital	Middle occipital gyrus
27422	aparc-a2009s lh thickness G-occipital-sup	Cortical thickness (Gyrus)	Freesurfer a2009s	Mean thickness of Superior occipital gyrus in the left hemisphere generated by parcellation of the white surface using Destrieux (a2009s) parcellation	thickness of Goccipitalsup (left hemisphere)	T1F_a_thGoccipitalsup_L	SOG	Left	Occipital	Superior occipital gyrus
27423	aparc-a2009s lh thickness G-oc-temp-lat-fusifor	Cortical thickness (Gyrus)	Freesurfer a2009s	Mean thickness of Temporal Occipital Fusiform Cortex in the left hemisphere generated by parcellation of the white surface using Destrieux (a2009s) parcellation	thickness of Goctemplatfusifor (left hemisphere)	T1F_a_thGoctemplatfusifor_L	TOFusC	Left	Temporal	Temporal Occipital Fusiform Cortex
27424	aparc-a2009s lh thickness G-oc-temp-med-Lingual	Cortical thickness (Gyrus)	Freesurfer a2009s	Mean thickness of Lingual Gyrus in the left hemisphere generated by parcellation of the white surface using Destrieux (a2009s) parcellation	thickness of GoctempmedLingual (left hemisphere)	T1F_a_thGoctempmedLingual_L	LG	Left	Occipital	Lingual Gyrus
27425	aparc-a2009s lh thickness G-oc-temp-med-Parahip	Cortical thickness (Gyrus)	Freesurfer a2009s	Mean thickness of Parahippocampal Gyrus in the left hemisphere generated by parcellation of the white surface using Destrieux (a2009s) parcellation	thickness of GoctempmedParahip (left hemisphere)	T1F_a_thGoctempmedParahip_L	ParaHIP	Left	Temporal	Parahippocampal Gyrus
27426	aparc-a2009s lh thickness G-orbital	Cortical thickness (Gyrus)	Freesurfer a2009s	Mean thickness of Orbital gyri in the left hemisphere generated by parcellation of the white surface using Destrieux (a2009s) parcellation	thickness of Gorbital (left hemisphere)	T1F_a_thGorbital_L	OrG	Left	Frontal	Orbital gyri
27427	aparc-a2009s lh thickness G-pariet-inf-Angular	Cortical thickness (Gyrus)	Freesurfer a2009s	Mean thickness of Angular Gyrus in the left hemisphere generated by parcellation of the white surface using Destrieux (a2009s) parcellation	thickness of GparietinfAngular (left hemisphere)	T1F_a_thGparietinfAngular_L	AG	Left	Parietal	Angular Gyrus
27428	aparc-a2009s lh thickness G-pariet-inf-Supramar	Cortical thickness (Gyrus)	Freesurfer a2009s	Mean thickness of Supramarginal Gyrus in the left hemisphere generated by parcellation of the white surface using Destrieux (a2009s) parcellation	thickness of GparietinfSupramar (left hemisphere)	T1F_a_thGparietinfSupramar_L	SMG	Left	Parietal	Supramarginal Gyrus
27429	aparc-a2009s lh thickness G-parietal-sup	Cortical thickness (Gyrus)	Freesurfer a2009s	Mean thickness of Superior Parietal Lobule in the left hemisphere generated by parcellation of the white surface using Destrieux (a2009s) parcellation	thickness of Gparietalsup (left hemisphere)	T1F_a_thGParsup_L	SPL	Left	Parietal	Superior Parietal Lobule
27430	aparc-a2009s lh thickness G-postcentral	Cortical thickness (Gyrus)	Freesurfer a2009s	Mean thickness of Postcentral Gyrus Gyrus in the left hemisphere generated by parcellation of the white surface using Destrieux (a2009s) parcellation	thickness of Gpostcentral (left hemisphere)	T1F_a_thGpostcentral_L	PostCG	Left	Parietal	Postcentral Gyrus
27431	aparc-a2009s lh thickness G-precentral	Cortical thickness (Gyrus)	Freesurfer a2009s	Mean thickness of Precentral Gyrus Gyrus in the left hemisphere generated by parcellation of the white surface using Destrieux (a2009s) parcellation	thickness of Gprecentral (left hemisphere)	T1F_a_thGprecentral_L	PreCG	Left	Frontal	Precentral Gyrus
27432	aparc-a2009s lh thickness G-precuneus	Cortical thickness (Gyrus)	Freesurfer a2009s	Mean thickness of PreCuneal Cortex Cortex in the left hemisphere generated by parcellation of the white surface using Destrieux (a2009s) parcellation	thickness of Gprecuneus (left hemisphere)	T1F_a_thGprecuneus_L	PreCuC	Left	Occipital	PreCuneal Cortex
27433	aparc-a2009s lh thickness G-rectus	Cortical thickness (Gyrus)	Freesurfer a2009s	Mean thickness of Gyrus rectus in the left hemisphere generated by parcellation of the white surface using Destrieux (a2009s) parcellation	thickness of Grectus (left hemisphere)	T1F_a_thGrectus_L	GR	Left	Frontal	Gyrus rectus
27434	aparc-a2009s lh thickness G-subcallosal	Cortical thickness (Gyrus)	Freesurfer a2009s	Mean thickness of Subcallosal Gyrus in the left hemisphere generated by parcellation of the white surface using Destrieux (a2009s) parcellation	thickness of Gsubcallosal (left hemisphere)	T1F_a_thGsubcallosal_L	SCalG	Left	Frontal	Subcallosal Gyrus
27435	aparc-a2009s lh thickness G-temp-sup-G-T-transv	Cortical thickness (Gyrus)	Freesurfer a2009s	Mean thickness of Transverse temporal gyrus, anterior in the left hemisphere generated by parcellation of the white surface using Destrieux (a2009s) parcellation	thickness of GtempsupGTtransv (left hemisphere)	T1F_a_thGtempsupGTtransv_L	TTGa	Left	Temporal	Transverse temporal gyrus, anterior
27436	aparc-a2009s lh thickness G-temp-sup-Lateral	Cortical thickness (Gyrus)	Freesurfer a2009s	Mean thickness of Lateral aspect of the superior temporal gyrus in the left hemisphere generated by parcellation of the white surface using Destrieux (a2009s) parcellation	thickness of GtempsupLateral (left hemisphere)	T1F_a_thGtempsupLat_L	STGla	Left	Temporal	Lateral aspect of the superior temporal gyrus
27437	aparc-a2009s lh thickness G-temp-sup-Plan-polar	Cortical thickness (Gyrus)	Freesurfer a2009s	Mean thickness of Planum polare of the superior temporal gyrus in the left hemisphere generated by parcellation of the white surface using Destrieux (a2009s) parcellation	thickness of GtempsupPlanpolar (left hemisphere)	T1F_a_thGtempsupPlanpolar_L	STGpp	Left	Temporal	Planum polare of the superior temporal gyrus
27438	aparc-a2009s lh thickness G-temp-sup-Plan-tempo	Cortical thickness (Gyrus)	Freesurfer a2009s	Mean thickness of Planum temporale of the superior temporal gyrus in the left hemisphere generated by parcellation of the white surface using Destrieux (a2009s) parcellation	thickness of GtempsupPlantempo (left hemisphere)	T1F_a_thGtempsupPlantempo_L	STGpt	Left	Temporal	Planum temporale of the superior temporal gyrus
27439	aparc-a2009s lh thickness G-temporal-inf	Cortical thickness (Gyrus)	Freesurfer a2009s	Mean thickness of Inferior Temporal Gyrus in the left hemisphere generated by parcellation of the white surface using Destrieux (a2009s) parcellation	thickness of Gtemporalinf (left hemisphere)	T1F_a_thGTempinf_L	ITG	Left	Temporal	Inferior Temporal Gyrus
27440	aparc-a2009s lh thickness G-temporal-middle	Cortical thickness (Gyrus)	Freesurfer a2009s	Mean thickness of Middle Temporal Gyrus in the left hemisphere generated by parcellation of the white surface using Destrieux (a2009s) parcellation	thickness of Gtemporalmiddle (left hemisphere)	T1F_a_thGTempMid_L	MTG	Left	Temporal	Middle Temporal Gyrus
27441	aparc-a2009s lh thickness Lat-Fis-ant-Horizont	Cortical thickness	Freesurfer a2009s	Horizontal ramus of the anterior segment of the lateral sulcus	thickness of LatFisantHorizont (left hemisphere)	T1F_a_thLatFisantHorizont_L	LSantH	Left	Frontal	Horizontal ramus of the anterior segment of the lateral sulcus
27442	aparc-a2009s lh thickness Lat-Fis-ant-Vertical	Cortical thickness	Freesurfer a2009s	Vertical ramus of the anterior segment of the lateral sulcus	thickness of LatFisantVertical (left hemisphere)	T1F_a_thLatFisantVertical_L	LSantV	Left	Frontal	Vertical ramus of the anterior segment of the lateral sulcus
27443	aparc-a2009s lh thickness Lat-Fis-post	Cortical thickness	Freesurfer a2009s	Posterior ramus of the lateral sulcus	thickness of LatFispost (left hemisphere)	T1F_a_thLatFispost_L	LSpos	Left	Parietal	Posterior ramus of the lateral sulcus
27444	aparc-a2009s lh thickness Pole-occipital	Cortical thickness	Freesurfer a2009s	Mean thickness of Occipital pole in the left hemisphere generated by parcellation of the white surface using Destrieux (a2009s) parcellation	thickness of Poleoccipital (left hemisphere)	T1F_a_thPoleoccipital_L	OP	Left	Occipital	Occipital Pole
27445	aparc-a2009s lh thickness Pole-temporal	Cortical thickness	Freesurfer a2009s	Mean thickness of Temporal pole in the left hemisphere generated by parcellation of the white surface using Destrieux (a2009s) parcellation	thickness of Poletemporal (left hemisphere)	T1F_a_thPoleTemp_L	TP	Left	Temporal	Temporal Pole
27446	aparc-a2009s lh thickness S-calcarine	Cortical thickness (Sulcus)	Freesurfer a2009s	Mean thickness of Calcarine sulcus in the left hemisphere generated by parcellation of the white surface using Destrieux (a2009s) parcellation	thickness of Scalcarine (left hemisphere)	T1F_a_thScalcarine_L	CalS	Left	Occipital	Calcarine sulcus
27447	aparc-a2009s lh thickness S-central	Cortical thickness (Sulcus)	Freesurfer a2009s	Mean thickness of Central sulcus in the left hemisphere generated by parcellation of the white surface using Destrieux (a2009s) parcellation	thickness of Scentral (left hemisphere)	T1F_a_thScentral_L	CnS	Left	Frontal	Central sulcus
27448	aparc-a2009s lh thickness S-cingul-Marginalis	Cortical thickness (Sulcus)	Freesurfer a2009s	Mean thickness of Marginal branch of the cingulate sulcus in the left hemisphere generated by parcellation of the white surface using Destrieux (a2009s) parcellation	thickness of ScingulMarginalis (left hemisphere)	T1F_a_thScingulMarginalis_L	CSmar	Left	Frontal	Marginal branch of the cingulate sulcus
27449	aparc-a2009s lh thickness S-circular-insula-ant	Cortical thickness (Sulcus)	Freesurfer a2009s	Mean thickness of S-circular-Insular Cortex-ant in the left hemisphere generated by parcellation of the white surface using Destrieux (a2009s) parcellation	thickness of Scircularinsulaant (left hemisphere)	T1F_a_thScircularinsulaant_L	InCirSa	Left	Insular	Anterior segment of the circular sulcus of the insula
27450	aparc-a2009s lh thickness S-circular-insula-inf	Cortical thickness (Sulcus)	Freesurfer a2009s	Mean thickness of S-circular-Insular Cortex-inf in the left hemisphere generated by parcellation of the white surface using Destrieux (a2009s) parcellation	thickness of Scircularinsulainf (left hemisphere)	T1F_a_thScircularinsulainf_L	InCirSinf	Left	Insular	Inferior segment of the circular sulcus of the insula
27451	aparc-a2009s lh thickness S-circular-insula-sup	Cortical thickness (Sulcus)	Freesurfer a2009s	Mean thickness of S-circular-Insular Cortex-sup in the left hemisphere generated by parcellation of the white surface using Destrieux (a2009s) parcellation	thickness of Scircularinsulasup (left hemisphere)	T1F_a_thScircularinsulasup_L	InCirSsup	Left	Insular	Superior segment of the circular sulcus of the insula
27452	aparc-a2009s lh thickness S-collat-transv-ant	Cortical thickness (Sulcus)	Freesurfer a2009s	Mean thickness of Anterior transverse collateral sulcus in the left hemisphere generated by parcellation of the white surface using Destrieux (a2009s) parcellation	thickness of Scollattransvant (left hemisphere)	T1F_a_thScollattransvant_L	ColSat	Left	Temporal	Anterior transverse collateral sulcus
27453	aparc-a2009s lh thickness S-collat-transv-post	Cortical thickness (Sulcus)	Freesurfer a2009s	Mean thickness of Posterior transverse collateral sulcus in the left hemisphere generated by parcellation of the white surface using Destrieux (a2009s) parcellation	thickness of Scollattransvpost (left hemisphere)	T1F_a_thScollattransvpost_L	ColSpt	Left	Temporal	Posterior transverse collateral sulcus
27454	aparc-a2009s lh thickness S-front-inf	Cortical thickness (Sulcus)	Freesurfer a2009s	Mean thickness of Inferior frontal sulcus in the left hemisphere generated by parcellation of the white surface using Destrieux (a2009s) parcellation	thickness of Sfrontinf (left hemisphere)	T1F_a_thSfrontinf_L	IFS	Left	Frontal	Inferior frontal sulcus
27455	aparc-a2009s lh thickness S-front-middle	Cortical thickness (Sulcus)	Freesurfer a2009s	Mean thickness of Middle frontal sulcus in the left hemisphere generated by parcellation of the white surface using Destrieux (a2009s) parcellation	thickness of Sfrontmiddle (left hemisphere)	T1F_a_thSfrontMid_L	MFS	Left	Frontal	Middle frontal sulcus
27456	aparc-a2009s lh thickness S-front-sup	Cortical thickness (Sulcus)	Freesurfer a2009s	Mean thickness of Superior frontal sulcus in the left hemisphere generated by parcellation of the white surface using Destrieux (a2009s) parcellation	thickness of Sfrontsup (left hemisphere)	T1F_a_thSfrontsup_L	SFS	Left	Frontal	Superior frontal sulcus
27457	aparc-a2009s lh thickness S-interm-prim-Jensen	Cortical thickness (Sulcus)	Freesurfer a2009s	Mean thickness of Sulcus intermedius primus of Jensen in the left hemisphere generated by parcellation of the white surface using Destrieux (a2009s) parcellation	thickness of SintermprimJensen (left hemisphere)	T1F_a_thSintermprimJensen_L	JS	Left	Parietal	Sulcus intermedius primus of Jensen
27458	aparc-a2009s lh thickness S-intrapariet+P-trans	Cortical thickness (Sulcus)	Freesurfer a2009s	Mean thickness of Intraparietal sulcus and transverse parietal sulci in the left hemisphere generated by parcellation of the white surface using Destrieux (a2009s) parcellation	thickness of SintraparietPtrans (left hemisphere)	T1F_a_thSintraparietPtrans_L	IPS	Left	Parietal	Intraparietal sulcus and transverse parietal sulci
27459	aparc-a2009s lh thickness S-oc-middle+Lunatus	Cortical thickness (Sulcus)	Freesurfer a2009s	Mean thickness of Middle occipital sulcus and lunatus sulcus in the left hemisphere generated by parcellation of the white surface using Destrieux (a2009s) parcellation	thickness of SocmiddleLunatus (left hemisphere)	T1F_a_thSocMidLunatus_L	MOS	Left	Occipital	Middle occipital sulcus and lunatus sulcus
27460	aparc-a2009s lh thickness S-oc-sup+transversal	Cortical thickness (Sulcus)	Freesurfer a2009s	Mean thickness of Superior occipital sulcus and transverse occipital sulcus in the left hemisphere generated by parcellation of the white surface using Destrieux (a2009s) parcellation	thickness of Socsuptransversal (left hemisphere)	T1F_a_thSocsuptransversal_L	SOS	Left	Occipital	Superior occipital sulcus and transverse occipital sulcus
27461	aparc-a2009s lh thickness S-occipital-ant	Cortical thickness (Sulcus)	Freesurfer a2009s	Mean thickness of Anterior occipital sulcus and preoccipital notch in the left hemisphere generated by parcellation of the white surface using Destrieux (a2009s) parcellation	thickness of Soccipitalant (left hemisphere)	T1F_a_thSoccipitalant_L	AOS	Left	Occipital	Anterior occipital sulcus and preoccipital notch
27462	aparc-a2009s lh thickness S-oc-temp-lat	Cortical thickness (Sulcus)	Freesurfer a2009s	Mean thickness of Lateral occipito-temporal sulcus in the left hemisphere generated by parcellation of the white surface using Destrieux (a2009s) parcellation	thickness of Soctemplat (left hemisphere)	T1F_a_thSoctemplat_L	LTOS	Left	Temporal	Lateral occipito-temporal sulcus
27463	aparc-a2009s lh thickness S-oc-temp-med+Lingual	Cortical thickness (Sulcus)	Freesurfer a2009s	Mean thickness of Medial occipito-temporal sulcus and lingual sulcus in the left hemisphere generated by parcellation of the white surface using Destrieux (a2009s) parcellation	thickness of SoctempmedLingual (left hemisphere)	T1F_a_thSoctempmedLingual_L	LS	Left	Temporal	Medial occipito-temporal sulcus and lingual sulcus
27464	aparc-a2009s lh thickness S-orbital-lateral	Cortical thickness (Sulcus)	Freesurfer a2009s	Mean thickness of Lateral orbital sulcus in the left hemisphere generated by parcellation of the white surface using Destrieux (a2009s) parcellation	thickness of Sorbitallateral (left hemisphere)	T1F_a_thSorbitalLat_L	LOrS	Left	Frontal	Lateral orbital sulcus
27465	aparc-a2009s lh thickness S-orbital-med-olfact	Cortical thickness (Sulcus)	Freesurfer a2009s	Mean thickness of Medial orbital sulcus in the left hemisphere generated by parcellation of the white surface using Destrieux (a2009s) parcellation	thickness of Sorbitalmedolfact (left hemisphere)	T1F_a_thSorbitalmedolfact_L	MOrS	Left	Frontal	Medial orbital sulcus
27466	aparc-a2009s lh thickness S-orbital-H-Shaped	Cortical thickness (Sulcus)	Freesurfer a2009s	Mean thickness of Orbital sulci in the left hemisphere generated by parcellation of the white surface using Destrieux (a2009s) parcellation	thickness of SorbitalHShaped (left hemisphere)	T1F_a_thSorbitalHShaped_L	OrS	Left	Frontal	Orbital sulci
27467	aparc-a2009s lh thickness S-parieto-occipital	Cortical thickness (Sulcus)	Freesurfer a2009s	Mean thickness of Parieto-occipital sulcus in the left hemisphere generated by parcellation of the white surface using Destrieux (a2009s) parcellation	thickness of Sparietooccipital (left hemisphere)	T1F_a_thSparietooccipital_L	POS	Left	Occipital	Parieto-occipital sulcus
27468	aparc-a2009s lh thickness S-pericallosal	Cortical thickness (Sulcus)	Freesurfer a2009s	Mean thickness of Pericallosal sulcus in the left hemisphere generated by parcellation of the white surface using Destrieux (a2009s) parcellation	thickness of Spericallosal (left hemisphere)	T1F_a_thSpericallosal_L	PCalS	Left	NA	Pericallosal sulcus
27469	aparc-a2009s lh thickness S-postcentral	Cortical thickness (Sulcus)	Freesurfer a2009s	Mean thickness of S-Postcentral Gyrus in the left hemisphere generated by parcellation of the white surface using Destrieux (a2009s) parcellation	thickness of Spostcentral (left hemisphere)	T1F_a_thSpostcentral_L	PostCG	Left	Parietal	Postcentral Gyrus
27470	aparc-a2009s lh thickness S-precentral-inf-part	Cortical thickness (Sulcus)	Freesurfer a2009s	Mean thickness of S-Precentral Gyrus-inf-part in the left hemisphere generated by parcellation of the white surface using Destrieux (a2009s) parcellation	thickness of Sprecentralinfpart (left hemisphere)	T1F_a_thSprecentralinfpart_L	PreCG	Left	Frontal	Precentral Gyrus
27471	aparc-a2009s lh thickness S-precentral-sup-part	Cortical thickness (Sulcus)	Freesurfer a2009s	Mean thickness of S-Precentral Gyrus-sup-part in the left hemisphere generated by parcellation of the white surface using Destrieux (a2009s) parcellation	thickness of Sprecentralsuppart (left hemisphere)	T1F_a_thSprecentralsuppart_L	PreCG	Left	Frontal	Precentral Gyrus
27472	aparc-a2009s lh thickness S-suborbital	Cortical thickness (Sulcus)	Freesurfer a2009s	Mean thickness of Suborbital sulcus in the left hemisphere generated by parcellation of the white surface using Destrieux (a2009s) parcellation	thickness of Ssuborbital (left hemisphere)	T1F_a_thSsuborbital_L	SOrS	Left	Frontal	Suborbital sulcus
27473	aparc-a2009s lh thickness S-subparietal	Cortical thickness (Sulcus)	Freesurfer a2009s	Mean thickness of Subparietal sulcus in the left hemisphere generated by parcellation of the white surface using Destrieux (a2009s) parcellation	thickness of Ssubparietal (left hemisphere)	T1F_a_thSsubPar_L	SPS	Left	Parietal	Subparietal sulcus
27474	aparc-a2009s lh thickness S-temporal-inf	Cortical thickness (Sulcus)	Freesurfer a2009s	Mean thickness of Inferior temporal sulcus in the left hemisphere generated by parcellation of the white surface using Destrieux (a2009s) parcellation	thickness of Stemporalinf (left hemisphere)	T1F_a_thSTempinf_L	TSinf	Left	Temporal	Inferior temporal sulcus
27475	aparc-a2009s lh thickness S-temporal-sup	Cortical thickness (Sulcus)	Freesurfer a2009s	Mean thickness of Superior temporal sulcus in the left hemisphere generated by parcellation of the white surface using Destrieux (a2009s) parcellation	thickness of Stemporalsup (left hemisphere)	T1F_a_thSTempsup_L	TSsup	Left	Temporal	Superior temporal sulcus
27476	aparc-a2009s lh thickness S-temporal-transverse	Cortical thickness (Sulcus)	Freesurfer a2009s	Mean thickness of Transverse temporal sulcus in the left hemisphere generated by parcellation of the white surface using Destrieux (a2009s) parcellation	thickness of Stemporaltransverse (left hemisphere)	T1F_a_thSTempTransv_L	TStrans	Left	Temporal	Transverse temporal sulcus
27625	aparc-a2009s rh thickness G+S-frontomargin	Cortical thickness	Freesurfer a2009s	Mean thickness of Frontal Medial Cortex in the right hemisphere generated by parcellation of the white surface using Destrieux (a2009s) parcellation	thickness of GSfrontomargin (right hemisphere)	T1F_a_thGSfrontomargin_R	FMC	Right	Frontal	Frontal Medial Cortex
27626	aparc-a2009s rh thickness G+S-occipital-inf	Cortical thickness	Freesurfer a2009s	Mean thickness of Inferior occipital cortex in the right hemisphere generated by parcellation of the white surface using Destrieux (a2009s) parcellation	thickness of GSoccipitalinf (right hemisphere)	T1F_a_thGSoccipitalinf_R	ICC	Right	Occipital	Inferior occipital cortex
27627	aparc-a2009s rh thickness G+S-paracentral	Cortical thickness	Freesurfer a2009s	Mean thickness of G+S-Paracentral lobule in the right hemisphere generated by parcellation of the white surface using Destrieux (a2009s) parcellation	thickness of GSparacentral (right hemisphere)	T1F_a_thGSParacent_R	ParaCL	Right	Frontal	Paracentral lobule
27628	aparc-a2009s rh thickness G+S-subcentral	Cortical thickness	Freesurfer a2009s	Mean thickness of Subcentral cortex in the right hemisphere generated by parcellation of the white surface using Destrieux (a2009s) parcellation	thickness of GSsubcentral (right hemisphere)	T1F_a_thGSsubcentral_R	SubCC	Right	Frontal	Subcentral cortex
27629	aparc-a2009s rh thickness G+S-transv-frontopol	Cortical thickness	Freesurfer a2009s	Mean thickness of Transverse frontopolar cortex in the right hemisphere generated by parcellation of the white surface using Destrieux (a2009s) parcellation	thickness of GStransvfrontopol (right hemisphere)	T1F_a_thGStransvfrontopol_R	TFC	Right	Frontal	Transverse frontopolar cortex
27630	aparc-a2009s rh thickness G+S-cingul-Ant	Cortical thickness	Freesurfer a2009s	Mean thickness of Cingulate Cortex, anterior in the right hemisphere generated by parcellation of the white surface using Destrieux (a2009s) parcellation	thickness of GScingulAnt (right hemisphere)	T1F_a_thGScingulAnt_R	CCa	Right	Limbic	Cingulate Cortex, anterior
27631	aparc-a2009s rh thickness G+S-cingul-Mid-Ant	Cortical thickness	Freesurfer a2009s	Mean thickness of Cingulate Cortex, middle anterior in the right hemisphere generated by parcellation of the white surface using Destrieux (a2009s) parcellation	thickness of GScingulMidAnt (right hemisphere)	T1F_a_thGScingulMidAnt_R	CCma	Right	Limbic	Cingulate Cortex, middle anterior
27632	aparc-a2009s rh thickness G+S-cingul-Mid-Post	Cortical thickness	Freesurfer a2009s	Mean thickness of Cingulate Cortex, middle posterior in the right hemisphere generated by parcellation of the white surface using Destrieux (a2009s) parcellation	thickness of GScingulMidPost (right hemisphere)	T1F_a_thGScingulMidPost_R	CCmp	Right	Limbic	Cingulate Cortex, middle posterior
27633	aparc-a2009s rh thickness G-cingul-Post-dorsal	Cortical thickness (Gyrus)	Freesurfer a2009s	Mean thickness of Posterior-dorsal part of the cingulate gyrus in the right hemisphere generated by parcellation of the white surface using Destrieux (a2009s) parcellation	thickness of GcingulPostdorsal (right hemisphere)	T1F_a_thGcingulPostdorsal_R	CGdp	Right	Limbic	Cingulate Gyrus, dorsal posterior
[truncated: 508 more rows]

## Sheet: Table S4
Variable	UK Biobank field ID(s)	Measurement item(s)	Definition/categorization
Age	34, 53	(Registry) year of birth and assessment	Age = year of assessment – year of birth
Sex	31	Registry
Ethnicity	21000	(Questionnaire) amalgam of sequential branching questions	We used the first non-missing value across all measurement occasions.
[truncated: 29 more rows]

## Sheet: Table S5
x2_5_percent	x97_5_percent	outcome	std_error	estimate	t_value	pr_t	df	beta_CI	pr_format	pr_adj_fdr_all	pr_adj_bonferroni_all	rank	fdr_significant	fdr_threshold	bonferroni_threshold	t_fdr_threshold	t_bonferroni_threshold	NewVarName	gwas_catelog_id	gwas_sample_size	gwas_catelog_trait	Field_ID	IDP_description_short	Category	Model	Field_Description	abbv	full_name	Sub_category
[truncated: 1,747 more rows]

[truncated: 5 more sheets: Table S6, Table S7, Table S8, Table S9, Table S10]
